# Supplementary material for: Gestational weight gain in pregnant women with obesity is associated with cord blood DNA methylation, which partially mediates offspring anthropometrics
Source: Clin Transl Med. 2023 Mar 16;13(3):e1215. doi: 10.1002/ctm2.1215 (PMC10019770; doi:10.1002/ctm2.1215)
Supplement: Supplementary file 4 — Supporting information [file CTM2-13-e1215-s004.xlsx]

## Sheet: CoverPage
Supporting Tables
For "Gestational weight gain in pregnant women with obesity is associated with cord blood DNA methylation, which partially mediates offspring anthropometrics "
by Josefine Jönsson, Kristina M. Renault, Alexander Perfilyev, Allan Vaag, Emma Malchau Carlsen, Kirsten Nørgaard, Paul W. Franks, and Charlotte Ling
Table S1: GWG-associated DNA methylation sites in cord blood, based on FDR<5% (q-value) (TOP study) (Excel)
Table S2: mQTLs in cord blood (mQTL database) found among the GWG-associated methylation sites in cord blood (TOP study), combined with public GWAS data (Excel)
Table S3: mQTLs in cord blood and peripheral blood in children (mQTL database) found among the GWG-associated methylation sites in cord blood (TOP study), combined with public GWAS data (Excel)
Table S4: mQTLs in cord blood and peripheral blood in mothers (mQTL database) found among the GWG-associated methylation sites in cord blood (TOP study), combined with public GWAS data (Excel)
Table S5: mQTLs in cord blood (mQTL database) found among the GWG-associated methylation sites in cord blood (TOP study) and overlap with the epigenome-wide association studies (EWAS) database (Excel)
Table S6: Association models of total lean mass (%) at birth and the found GWG-associated methylation sites in cord blood, based on FDR<5% (q-value) (TOP study) (linear regression models adjusted for lifestyle intervention, maternal smoking during pregnancy, gestational age, and offspring sex) (Excel)
Table S7: Association models of birthweight (g) and the found GWG-associated methylation sites found in cord blood, based on FDR<5% (q-value) (TOP study) (linear regression models adjusted for offspring gestational age and parity (multi/single)) (Excel)

## Sheet: TableS1.GWGAssociatedCpGs
Table S1. GWG-associated DNA methylation sites in cord blood, based on FDR<5% (q-value) (TOP study).
TargetID CpG site	Chr	Chr coordinates	Gene symbol, hg38, GENCODE version 36	Gene symbol, Illumina standard manifest	Transcript Types, hg38, GENCODE version 36	Distance to TSS, hg38, GENCODE version 36	Relation to gene region, Illumina standard manifest	Relation to CpG Island, hg38, GENCODE version 36	Relation to CpG Island, Illumina standard manifest	Model 1†													Model 2‡					Model 3§
										GWG			Age		BMI		GA		Intervention		Sex		GWG					GWG					Age				BMI				GA				Intervention				Sex
										P-value	q-value	Bonf. corr. P-value	P-value	q-value	P-value	q-value	P-value	q-value	P-value	q-value	P-value	q-value	P-value	q-value	Bonf. corr. P-value	Coefficient	Std. Error	P-value	q-value	Bonf. corr. P-value	Coefficient	Std. Error	P-value	q-value	Coefficient	Std. Error	P-value	q-value	Coefficient	Std. Error	P-value	q-value	Coefficient	Std. Error	P-value	q-value	Coefficient	Std. Error	P-value
cg19697475	5	45696465	HCN1;HCN1;HCN1;HCN1	HCN1	protein_coding;protein_coding;protein_coding;protein_coding	18;136;-637;18	TSS1500	Island	Island	6.81741e-09	0.00314109	0.00314109	0.205885	0.669658	0.206925	0.669073	0.278923	0.626168	0.0138377	0.316353	0.171035	0.97352	1.51874e-05	0.07467	6.99752	0.00966519	0.00218094	1.92098e-05	0.026056	8.85084	0.0097402	0.00222455	0.177449	0.849197	-0.00417111	0.00308195	0.801475	0.920668	0.000892729	0.00354578	0.973274	0.984836	5.2668e-05	0.00157011	0.0957856	0.713608	-0.0478697	0.0286047	0.108844
cg01704198	3	33757893	CLASP2;CLASP2;CLASP2;CLASP2	CLASP2	protein_coding;protein_coding;protein_coding;protein_coding	1813;1956;1610;1649	Body	N_Shore	N_Shore	2.07006e-08	0.00431812	0.00953768	0.00520868	0.21981	0.211076	0.672698	0.0549529	0.306251	0.0906368	0.544328	0.797959	0.99634	0.00306415	0.205512	1411.79	-0.00947395	0.00316144	0.00342765	0.0928492	1579.27	-0.00889952	0.00300484	0.0325329	0.708684	0.00896168	0.00416297	0.388781	0.675181	0.0041367	0.0047895	1.67937e-06	5.43561e-05	-0.0104662	0.00212084	0.216925	0.804071	0.0478584	0.038638	0.0702259
cg10383019	11	8103101	TUB;TUB;TUB	TUB;TUB	protein_coding;protein_coding;protein_coding	343;42921;62310	Body;Body	Island	S_Shore	3.3412e-08	0.00431812	0.0153944	0.853541	0.968204	0.0032779	0.180569	0.0652689	0.331175	0.531313	0.871743	0.262187	0.978999	0.000127589	0.114662	58.7862	-0.0103799	0.00265795	2.76288e-06	0.017767	1.27298	-0.0124954	0.00258968	0.551416	0.951483	0.00214064	0.0035878	0.000461355	0.0426604	-0.0146985	0.00412776	0.0169162	0.0573354	-0.00440249	0.00182782	0.643165	0.943354	0.0154503	0.0332996	0.00286133
cg22950754	20	30540671	PDRG1	PDRG1	protein_coding	-821	TSS1500	S_Shore	S_Shore	3.74882e-08	0.00431812	0.0172725	0.986657	0.99735	0.248816	0.704447	0.961293	0.988147	0.0297148	0.396097	0.20037	0.973959	3.52415e-06	0.0554222	1.62373	-0.0143671	0.00301362	2.38498e-08	0.00467091	0.0109887	-0.0162259	0.00279151	0.996072	0.999648	-1.90627e-05	0.00386742	0.00787352	0.113419	-0.0119439	0.00444947	0.00391365	0.0187999	-0.00575095	0.00197028	0.0289102	0.602448	0.078987	0.0358949	5.02806e-08
cg19152518	12	31743857	DENND5B;DENND5B;DENND5B;DENND5B;DENND5B;DENND5B-AS1;DENND5B-AS1	DENND5B;DENND5B	protein_coding;protein_coding;protein_coding;protein_coding;protein_coding;lncRNA;lncRNA	90;214;-480;77;96;1000;-389	1stExon;5'UTR	Island	Island	5.99504e-08	0.00552437	0.0276218	0.921506	0.983971	0.0676633	0.477194	0.426386	0.740901	0.835992	0.96674	0.608627	0.991152	3.69538e-05	0.0912128	17.0263	0.00647914	0.00153616	4.05869e-05	0.0300133	18.7002	0.0065815	0.00156814	0.598808	0.958463	-0.00114482	0.00217254	0.692582	0.868036	0.000989607	0.0024995	0.0565637	0.141093	-0.00212255	0.00110681	0.631633	0.940965	0.00968206	0.0201641	0.185657
cg13303461	11	57335730	UBE2L6;UBE2L6;UBE2L6;UBE2L6	UBE2L6;UBE2L6	protein_coding;protein_coding;protein_coding;protein_coding	-584;28;-953;-930	TSS1500;TSS1500	S_Shore	S_Shore	9.08712e-08	0.00697808	0.0418685	0.0040594	0.204381	0.442888	0.824613	0.27028	0.617903	0.338124	0.7789	0.517475	0.988445	4.93708e-06	0.0556587	2.27474	-0.00710928	0.00151536	6.17129e-06	0.0209073	2.84339	-0.00709276	0.00152736	0.0183317	0.65868	-0.00503248	0.00211604	0.757155	0.900098	0.000753819	0.0024345	0.151582	0.288244	-0.00155175	0.00107802	0.324244	0.853413	-0.0194079	0.0196397	0.0718944
cg17020895	12	3423790	AC005865.1;AC005865.1;AC005865.1;AC005865.2		transcribed_unprocessed_pseudogene;transcribed_unprocessed_pseudogene;transcribed_unprocessed_pseudogene;lncRNA	22579;51499;51489;13926				1.14773e-07	0.00755444	0.0528811	0.685027	0.921552	0.0547301	0.447647	0.019967	0.190373	0.870984	0.9744	0.168808	0.97352	0.000626683	0.149628	288.741	0.010128	0.00291603	0.000354939	0.0470794	163.536	0.0103564	0.00285021	0.979126	0.998508	-0.000103447	0.00394876	0.631627	0.835191	0.00218144	0.00454304	0.067482	0.16071	0.00369829	0.00201171	0.88492	0.984444	0.00531127	0.0366498	1.04032e-05
cg05626094	16	2124103	TSC2;TSC2;TSC2;TSC2;TSC2;TSC2;TSC2;TSC2;TSC2;TSC2;TSC2;TSC2;TSC2;TSC2;TSC2;TSC2;TSC2;TSC2;TSC2;TSC2;TSC2;TSC2;TSC2;TSC2;TSC2;TSC2	TSC2;TSC2;TSC2	protein_coding;protein_coding;protein_coding;protein_coding;protein_coding;protein_coding;protein_coding;protein_coding;protein_coding;protein_coding;protein_coding;protein_coding;protein_coding;protein_coding;protein_coding;protein_coding;protein_coding;protein_coding;protein_coding;protein_coding;protein_coding;protein_coding;protein_coding;protein_coding;protein_coding;protein_coding	26117;26082;26122;26113;26069;26088;1507;2442;25900;11519;26059;26061;26116;26125;26090;26125;26061;26069;26107;25479;12342;2713;3642;26093;2317;12796	Body;Body;Body	N_Shore	N_Shore	1.53265e-07	0.0080073	0.0706159	0.0109019	0.275881	0.884682	0.974676	0.0353428	0.249083	0.0669379	0.501069	0.734276	0.994592	4.29055e-06	0.0554222	1.97685	-0.0208223	0.00440851	2.07699e-08	0.00467091	0.00956963	-0.0237034	0.00405911	0.0235542	0.677966	-0.0128314	0.00562358	0.00992013	0.124684	-0.0168435	0.00646993	1.3527e-06	4.65356e-05	-0.0142735	0.00286496	0.0487558	0.647036	0.103489	0.0521944	3.99614e-05
cg00007221	1	43999020	PTPRF;PTPRF;PTPRF;PTPRF;PTPRF;PTPRF	PTPRF;PTPRF	protein_coding;protein_coding;protein_coding;protein_coding;protein_coding;protein_coding	2466;2446;2459;4787;8162;2473	5'UTR;5'UTR	S_Shore	S_Shore	1.56411e-07	0.0080073	0.0720657	0.289608	0.736818	0.0067243	0.229173	0.0786072	0.360386	0.00396884	0.217515	0.27873	0.979857	9.36231e-06	0.06282	4.31364	0.011193	0.00246279	5.43052e-06	0.0203116	2.50208	0.0116514	0.00249334	0.481309	0.938415	0.00243707	0.00345433	0.310683	0.609334	0.0040392	0.00397421	0.147434	0.282586	-0.00255924	0.00175983	0.084106	0.699761	-0.0556559	0.0320609	0.0629923
cg04958872	10	102241820	WNT8B	WNT8B	protein_coding	19054	Body	N_Shore	N_Shore	1.78816e-07	0.00823888	0.0823888	0.911901	0.981832	0.772328	0.946421	0.149446	0.480655	0.222923	0.696249	0.521352	0.988445	1.82282e-07	0.0399456	0.0839855	-0.0156349	0.00289504	3.71175e-07	0.0144057	0.171017	-0.0156476	0.00297603	0.886599	0.991253	0.000588733	0.00412306	0.966477	0.988172	0.000199608	0.00474358	0.630761	0.759808	0.00101117	0.00210051	0.376249	0.871922	-0.0339355	0.0382676	0.101062
cg27223945	19	58983511	ZNF324;ZNF324;ZNF324	ZNF324	protein_coding;protein_coding;protein_coding	5064;5088;1226	Body	Island	Island	2.14753e-07	0.00899514	0.0989465	0.757863	0.943245	0.980821	0.99616	0.00754617	0.11869	0.570203	0.887135	0.31406	0.980558	3.29961e-05	0.0868729	15.2028	-0.0137364	0.00323556	2.35483e-05	0.0272623	10.8498	-0.0142879	0.00330002	0.876726	0.990284	-0.000710105	0.00457192	0.481581	0.742761	-0.00370868	0.00525999	0.444288	0.60556	0.00178528	0.00232919	0.801382	0.972439	0.0106887	0.0424336	0.0273495
cg01354588	15	71657141	THSD4	THSD4	protein_coding	267850	Body			3.03332e-07	0.0116011	0.139759	0.980925	0.996214	0.622449	0.898695	0.673638	0.878833	0.0361388	0.419822	0.228211	0.975321	7.34705e-06	0.0581551	3.38512	0.0127537	0.00277205	2.0167e-05	0.0264571	9.29184	0.0123939	0.00283816	0.815389	0.984142	-0.000919258	0.00393205	0.695028	0.869286	-0.00177607	0.00452382	0.147214	0.282314	-0.00291477	0.0020032	0.108034	0.726032	-0.058913	0.0364947	0.451644
cg09623472	11	67721869	AC004923.1		transcribed_unprocessed_pseudogene	1405			N_Shore	3.64683e-07	0.0116011	0.168026	0.813176	0.958198	0.0553714	0.449238	0.98039	0.994111	0.460633	0.842057	0.488096	0.987339	0.00128702	0.174357	592.989	0.0108807	0.00333375	0.00130496	0.0685578	601.252	0.0111473	0.00341858	0.762997	0.978669	-0.00143012	0.00473618	0.570657	0.800309	0.00309511	0.00544897	0.102539	0.217788	-0.00395745	0.00241287	0.68122	0.95095	-0.0180842	0.0439582	0.21405
cg23210109	4	3250690	MSANTD1;MSANTD1;MSANTD1;MSANTD1	C4orf44;C4orf44	protein_coding;protein_coding;protein_coding;protein_coding	-196;-77;4594;-196	TSS200;TSS200	Island	Island	3.78314e-07	0.0116011	0.174306	0.597963	0.892913	0.290743	0.734912	3.27452e-05	0.00678231	0.0903915	0.544002	0.279052	0.980067	3.71923e-08	0.0171362	0.0171362	-0.0134591	0.00235311	3.04132e-08	0.00467091	0.0140127	-0.0139939	0.00242742	0.828041	0.985471	0.000731445	0.00336301	0.312548	0.611098	-0.00391724	0.00386914	0.736687	0.836694	0.000576884	0.0017133	0.775971	0.968231	-0.00889439	0.0312132	0.368314
cg25694349	12	133065906	FBRSL1;FBRSL1	FBRSL1	protein_coding;protein_coding	-231;-231	TSS1500	Island	Island	3.90932e-07	0.0116011	0.18012	0.0534746	0.448644	0.859574	0.968694	0.0303387	0.231612	0.302461	0.756599	0.188399	0.97352	0.000132677	0.114662	61.1303	0.00817855	0.00209974	0.000341854	0.0468293	157.508	0.00783386	0.00214987	0.0499973	0.740386	-0.00587315	0.00297848	0.552162	0.789093	-0.00204071	0.00342674	0.359476	0.525552	0.00139368	0.0015174	0.685412	0.951819	-0.0112146	0.0276443	0.950063
cg11478085	9	96929332	MIRLET7A1HG;MIRLET7A1HG;MIRLET7A1HG;MIRLET7A1HG		lncRNA;lncRNA;lncRNA;lncRNA	761;784;792;760		Island	Island	4.25408e-07	0.0116011	0.196005	0.014061	0.299395	0.00284814	0.17231	0.834793	0.944964	0.737452	0.941107	0.469002	0.98644	0.00050896	0.146478	234.501	0.00905503	0.00256372	0.00012904	0.0371926	59.4545	0.0100816	0.00258228	0.0689415	0.767496	0.00654192	0.00357755	0.0640616	0.288488	0.00766397	0.00411597	0.120033	0.244195	-0.00284557	0.0018226	0.972005	0.996521	-0.00116672	0.0332045	0.0558978
cg13864017	11	2422566	TSSC4;TSSC4;TSSC4;TSSC4;TSSC4;TSSC4;TSSC4;TSSC4;TSSC4	TSSC4	protein_coding;protein_coding;protein_coding;protein_coding;protein_coding;protein_coding;protein_coding;protein_coding;protein_coding	586;708;848;573;580;-764;-957;318;-800	TSS1500	S_Shore	S_Shore	5.05471e-07	0.0116011	0.232893	0.347933	0.774972	0.841511	0.964041	0.899122	0.96835	0.477019	0.849069	0.425632	0.985645	2.68957e-05	0.0815267	12.3921	0.0077243	0.0017984	8.85238e-05	0.0342169	40.7869	0.0074023	0.00184996	0.202761	0.861729	-0.00327521	0.00256298	0.564601	0.796626	-0.00170133	0.0029487	0.46128	0.620879	-0.000963826	0.00130572	0.563483	0.92543	-0.0137645	0.0237879	0.376675
cg13496515	7	66210481	AC027644.4;RABGEF1;RABGEF1;RABGEF1;RABGEF1	RABGEF1	protein_coding;protein_coding;protein_coding;protein_coding;protein_coding	116536;4761;4761;4761;63330	5'UTR	S_Shelf	S_Shelf	5.20818e-07	0.0116011	0.239964	0.0314075	0.380771	0.842433	0.964312	0.0976819	0.397794	0.617063	0.904426	0.722531	0.994333	1.60585e-05	0.07467	7.39888	0.0145624	0.00329581	2.10147e-05	0.0265334	9.68243	0.0144817	0.00332376	0.0592393	0.755299	0.00873612	0.00460482	0.605981	0.820683	-0.00273704	0.00529784	0.045989	0.121167	0.00471051	0.00234595	0.84461	0.979051	-0.00838765	0.0427389	0.051374
cg18115757	14	23514994						N_Shelf	N_Shelf	5.35189e-07	0.0116011	0.246586	0.045308	0.426994	0.189572	0.6529	0.780787	0.924246	0.346085	0.783445	0.788993	0.996174	0.000469078	0.144926	216.125	-0.00956233	0.00268996	2.92339e-05	0.0289099	13.4694	-0.0110814	0.00259073	0.263339	0.88461	0.00402598	0.00358926	0.0156609	0.151123	-0.0100653	0.00412944	9.79079e-07	3.68193e-05	-0.00923798	0.00182857	0.89441	0.986008	-0.00442713	0.0333132	0.148676
cg23070026	3	64672542	ADAMTS9;ADAMTS9;ADAMTS9;ADAMTS9;ADAMTS9;ADAMTS9-AS2;ADAMTS9-AS2;ADAMTS9-AS2;ADAMTS9-AS2;ADAMTS9-AS2	ADAMTS9	protein_coding;protein_coding;protein_coding;protein_coding;protein_coding;lncRNA;lncRNA;lncRNA;lncRNA;lncRNA	814;1125;802;-255;1135;1957;1762;1738;1762;1931	Body	Island	Island	5.516e-07	0.0116011	0.254147	0.0196615	0.331899	0.107319	0.54911	0.819492	0.938953	0.522357	0.868419	0.64156	0.991262	0.000505468	0.146363	232.892	-0.00806466	0.00228208	0.000290177	0.0449021	133.697	-0.00849816	0.00230388	0.0299236	0.701114	-0.00697941	0.00319185	0.568292	0.798963	-0.00209871	0.00367222	0.538504	0.687391	0.00100189	0.0016261	0.229474	0.810626	-0.0357089	0.0296246	0.0590064
cg12933314	7	4815160	AP5Z1;AP5Z1;AP5Z1;AP5Z1;AP5Z1;AP5Z1	KIAA0415	protein_coding;protein_coding;protein_coding;protein_coding;protein_coding;protein_coding	-104;-86;-123;-94;-109;-105	TSS200	Island	Island	5.73266e-07	0.0116011	0.264129	0.735629	0.937078	0.0556118	0.449884	0.365983	0.698651	0.855183	0.971046	0.7856	0.996102	2.96209e-05	0.0826669	13.6477	-0.00844831	0.00197773	4.63304e-06	0.0198564	2.13465	-0.0094698	0.00201098	0.583919	0.956535	0.00152831	0.00278605	0.0129703	0.139473	-0.00803562	0.00320535	0.500097	0.654952	0.000958867	0.00141937	0.838677	0.977943	0.00527121	0.0258583	0.342689
cg07076009	2	70313947	PCBP1;PCBP1-AS1;PCBP1-AS1;PCBP1-AS1;PCBP1-AS1;PCBP1-AS1;PCBP1-AS1;PCBP1-AS1;PCBP1-AS1;PCBP1-AS1;PCBP1-AS1;PCBP1-AS1;PCBP1-AS1;PCBP1-AS1;PCBP1-AS1;PCBP1-AS1;PCBP1-AS1;PCBP1-AS1;PCBP1-AS1;PCBP1-AS1;PCBP1-AS1;PCBP1-AS1;PCBP1-AS1;PCBP1-AS1;PCBP1-AS1;PCBP1-AS1;PCBP1-AS1;PCBP1-AS1;PCBP1-AS1;PCBP1-AS1;PCBP1-AS1;PCBP1-AS1;PCBP1-AS1;PCBP1-AS1;PCBP1-AS1;PCBP1-AS1;PCBP1-AS1;PCBP1-AS1;PCBP1-AS1;PCBP1-AS1;PCB…	PCBP1	protein_coding;lncRNA;lncRNA;lncRNA;lncRNA;lncRNA;lncRNA;lncRNA;lncRNA;lncRNA;lncRNA;lncRNA;lncRNA;lncRNA;lncRNA;lncRNA;lncRNA;lncRNA;lncRNA;lncRNA;lncRNA;lncRNA;lncRNA;lncRNA;lncRNA;lncRNA;lncRNA;lncRNA;lncRNA;lncRNA;lncRNA;lncRNA;lncRNA;lncRNA;lncRNA;lncRNA;lncRNA;lncRNA;lncRNA;lncRNA;lncRNA;lncRNA;lncRNA;lncRNA;lncRNA;lncRNA;lncRNA;lncRNA;lncRNA;lncRNA;lncRNA;lncRNA;lncRNA;lncRNA;lncRNA;lncRNA…	-662;186;-541;-329;998;607;-920;529;-716;-541;-541;-541;-541;-594;-541;-539;-1241;-545;-541;1093;529;-529;-541;-421;501;201;151;-541;-329;-908;-542;-541;-1156;-541;2392;-541;506;-540;-560;490;621;-780;2032;192;-525;192;-541;-532;-615;-541;-541;-541;-612;-541;-596;-616;1637;-678;-1070;182;-541;-541;-1240;193;-522;-170;-541;201;-398;191;-415;-1244;-541;201;-541;-1064;-935;-649;-541;-569;-541;-541;-…	TSS1500	Island	Island	5.77934e-07	0.0116011	0.26628	0.721903	0.932993	0.0276291	0.361038	0.70767	0.894374	0.405036	0.814715	0.796776	0.99634	4.14279e-06	0.0554222	1.90877	-0.0100466	0.00212353	1.4256e-06	0.0144057	0.656838	-0.010826	0.00217796	0.895137	0.992047	0.000398219	0.0030174	0.092519	0.343894	-0.00586794	0.00347152	0.49227	0.648181	0.00105755	0.00153723	0.286846	0.837283	-0.0299072	0.0280056	0.966748
cg01033463	22	45404843	PHF21B;PHF21B;PHF21B;PHF21B;PHF21B;PHF21B;PHF21B;PHF21B;PHF21B;PHF21B	PHF21B;PHF21B	protein_coding;protein_coding;protein_coding;protein_coding;protein_coding;protein_coding;protein_coding;protein_coding;protein_coding;protein_coding	1044;32;32;1038;25;631;360;651;586;688	Body;Body	Island	Island	5.79118e-07	0.0116011	0.266826	0.682423	0.920704	0.0526537	0.442288	0.387655	0.714578	0.773165	0.951024	0.640766	0.991262	0.000586478	0.149429	270.217	0.00726878	0.00208153	0.000386982	0.0480722	178.3	0.00770426	0.0021343	0.675186	0.968858	0.00124088	0.00295691	0.37531	0.664603	0.00302276	0.00340192	0.305747	0.470839	-0.00154679	0.00150641	0.568758	0.926707	0.0156657	0.0274441	0.181484
cg16141316	18	55469758	ATP8B1;ATP8B1;ATP8B1;ATP8B1		protein_coding;protein_coding;protein_coding;protein_coding	576;-537;542;790		Island	Island	6.66136e-07	0.0127883	0.306919	0.299653	0.743702	0.24523	0.70143	0.407981	0.728586	0.312854	0.763214	0.581674	0.990041	3.99337e-05	0.0945531	18.3993	0.00871136	0.00207477	6.41335e-05	0.0321942	29.5492	0.00868872	0.00212799	0.554787	0.952233	0.00174412	0.00294817	0.929906	0.974412	-0.000298731	0.00339187	0.133985	0.264022	-0.00225992	0.00150196	0.464079	0.900782	0.0200721	0.027363	0.264375
cg10911990	14	37129141	AL079303.1;PAX9;PAX9;PAX9	PAX9	lncRNA;protein_coding;protein_coding;protein_coding	-1134;2368;2368;2265	5'UTR	S_Shore	S_Shore	7.07202e-07	0.0129601	0.32584	0.363589	0.784304	0.512233	0.856368	0.0410433	0.267213	0.450365	0.83734	0.694153	0.992925	0.0005576	0.148554	256.911	0.00857744	0.00244629	0.00110373	0.0653202	508.536	0.00815772	0.00246417	0.876601	0.990282	0.000530785	0.00341391	0.505195	0.758772	-0.00262189	0.0039277	0.00140708	0.0085318	-0.00563204	0.00173923	0.49679	0.910224	0.0215712	0.0316857	0.34605
cg19648792	17	556535	VPS53;VPS53;VPS53;VPS53;VPS53;VPS53;VPS53;VPS53;VPS53	VPS53;VPS53	protein_coding;protein_coding;protein_coding;protein_coding;protein_coding;protein_coding;protein_coding;protein_coding;protein_coding	61549;61415;61415;61545;61552;31901;61562;61536;23113	Body;Body			7.67245e-07	0.0129601	0.353505	0.11745	0.570227	0.00942408	0.254892	0.00296305	0.0741801	0.0223498	0.366349	0.746007	0.995152	1.23576e-06	0.0554222	0.56937	0.00644218	0.00128896	4.72924e-08	0.00544743	0.0217897	0.00723485	0.00127426	0.211084	0.864806	0.00221484	0.00176539	0.012219	0.13597	0.00513586	0.00203108	0.000574169	0.00426604	0.00314731	0.000899385	0.143524	0.755944	0.0240621	0.0163852	0.635383
cg08142063	12	64616026	AC012158.1;C12orf66;C12orf66;C12orf66;C12orf66;C12orf66	C12orf66;C12orf66	transcribed_processed_pseudogene;protein_coding;protein_coding;protein_coding;protein_coding;protein_coding	-91;20;51;18;51;27	1stExon;5'UTR	Island	Island	7.8223e-07	0.0129601	0.360408	0.61431	0.898752	0.161468	0.622723	0.0109852	0.142835	0.22423	0.697537	0.777232	0.995708	1.84038e-05	0.0777933	8.47947	-0.00670606	0.00152893	9.06801e-06	0.0222741	4.17804	-0.00709867	0.00155838	0.902426	0.992654	0.000265025	0.00215901	0.298469	0.598188	-0.00258931	0.00248394	0.0136536	0.0487202	-0.00273677	0.00109992	0.403548	0.880805	0.0167736	0.0200386	0.917263
cg16010707	12	83081048	AC091214.1;TMTC2;TMTC2;TMTC2;TMTC2	TMTC2;TMTC2	lncRNA;protein_coding;protein_coding;protein_coding;protein_coding	-636;363;-212;268;389	1stExon;5'UTR	Island	Island	8.41426e-07	0.0129601	0.387683	0.817848	0.959217	0.0942831	0.527972	0.522634	0.800336	0.6738	0.922473	0.950061	0.999715	0.000108678	0.110051	50.073	0.00913833	0.00231542	0.000140138	0.0377471	64.5677	0.00926569	0.00238645	0.758168	0.978425	-0.00101934	0.00330625	0.706456	0.874959	0.00143464	0.00380384	0.129765	0.258132	-0.0025624	0.00168438	0.887614	0.984931	0.00434224	0.0306865	0.881823
cg13807351	1	212458736	PPP2R5A	PPP2R5A	protein_coding	-16	TSS200	Island	Island	8.54535e-07	0.0129601	0.393723	0.32457	0.76063	0.0255845	0.352172	0.302318	0.646971	0.00960227	0.283524	0.360878	0.982187	0.000114369	0.110471	52.6948	-0.00924974	0.0023515	9.98739e-06	0.0222741	4.60164	-0.0106946	0.00235941	0.340724	0.908442	-0.00312169	0.00326878	0.00859982	0.11763	-0.00997962	0.00376073	0.718881	0.824498	0.000600275	0.0016653	0.0654002	0.673562	-0.0562067	0.0303387	0.173046
cg24434987	2	79221130						S_Shore	S_Shore	8.98754e-07	0.0129601	0.414096	0.468609	0.839269	0.216028	0.67685	0.466215	0.766576	0.00404107	0.218701	0.170338	0.97352	5.55834e-05	0.0995671	25.6098	0.0146903	0.00356841	3.33205e-05	0.0289099	15.3523	0.0148935	0.00350811	0.18789	0.854869	0.00642202	0.00486023	0.839347	0.937117	0.00113507	0.00559169	0.292256	0.456405	0.00261461	0.00247606	0.0254452	0.589943	0.101557	0.0451095	0.000170444
cg02955377	7	150434640	GIMAP1-GIMAP5;GIMAP5;GIMAP5;GIMAP5;GIMAP5;GIMAP5;GIMAP5	GIMAP5;GIMAP5	protein_coding;protein_coding;protein_coding;protein_coding;protein_coding;protein_coding;protein_coding	20884;204;-75;-100;-58;-57;15299	1stExon;5'UTR			9.49922e-07	0.0129601	0.437672	0.173941	0.638389	0.721471	0.931556	0.426011	0.740721	0.870098	0.974216	0.285201	0.980067	1.21952e-05	0.0718289	5.61889	0.0199527	0.00445048	1.29084e-05	0.0243835	5.9475	0.0204041	0.00456192	0.330312	0.90588	-0.00616756	0.00632019	0.646039	0.843104	0.00334457	0.00727138	0.979912	0.988531	8.1173e-05	0.00321985	0.871629	0.982504	-0.00949093	0.0586599	0.0519878
cg00152008	1	50889225	AL049637.1;DMRTA2	DMRTA2	lncRNA;protein_coding	-56;-109	TSS200	Island	Island	9.63009e-07	0.0129601	0.443702	0.00734316	0.24581	7.66039e-05	0.0525221	0.590185	0.837948	0.680585	0.924761	0.180561	0.97352	0.0019689	0.188935	907.161	0.00611021	0.00194898	0.000344045	0.0468293	158.517	0.00702678	0.00192931	0.00939197	0.608025	-0.00701025	0.00267291	0.0168871	0.156207	0.00740888	0.00307518	0.348885	0.514946	-0.00127859	0.00136173	0.926244	0.990348	0.00229941	0.0248082	0.0304614
cg15734516	6	31803206	AL671762.1;SNHG32;SNHG32;SNHG32;SNHG32;SNHG32;SNHG32;SNHG32;SNHG32;SNHG32;SNHG32	C6orf48;C6orf48	lncRNA;lncRNA;lncRNA;lncRNA;lncRNA;lncRNA;lncRNA;lncRNA;lncRNA;lncRNA;lncRNA	6595;141;521;521;821;802;511;-1414;497;507;521	5'UTR;5'UTR	S_Shore	S_Shore	9.70178e-07	0.0129601	0.447005	0.298227	0.74291	0.242649	0.699621	0.301428	0.64618	0.032799	0.40819	0.962932	0.999715	9.86155e-06	0.0639952	4.54366	-0.0116303	0.0025658	2.15586e-05	0.026851	9.933	-0.0111768	0.00256886	0.312023	0.90024	-0.00360713	0.00355896	0.290363	0.590441	0.00434074	0.00409458	0.531962	0.681864	-0.00113519	0.00181313	0.0834272	0.698808	0.0574685	0.0330319	0.00300733
cg22691634	X	23356185	PTCHD1;PTCHD1	PTCHD1	protein_coding;protein_coding	3219;2999	Body	S_Shelf	S_Shelf	9.76196e-07	0.0129601	0.449778	0.592692	0.891016	0.401897	0.803727	0.0259862	0.215338	0.848364	0.969528	0.0738462	0.973354	0.00936549	0.259095	4315.1	0.0137337	0.00523572	0.00110494	0.0653204	509.094	0.0139272	0.00420733	0.623601	0.962033	-0.00286499	0.00582893	0.746879	0.895104	-0.00216744	0.00670618	0.963096	0.978881	0.00013757	0.00296958	0.787807	0.97041	0.0145811	0.0541004	6.07927e-24
cg10807309	6	31761062	VARS1;VARS1;VARS1;VARS1	VARS	protein_coding;protein_coding;protein_coding;protein_coding	2468;2215;-1006;-324	Body	N_Shelf	N_Shelf	1.02678e-06	0.0129601	0.473083	0.00220413	0.168315	0.49831	0.850887	0.0917824	0.386821	0.951085	0.991065	0.164139	0.97352	5.37562e-05	0.0995671	24.7679	0.0239683	0.00581034	1.37953e-05	0.0250051	6.3561	0.025146	0.00564184	0.015846	0.64786	0.0190177	0.00781635	0.349064	0.643262	0.00844052	0.0089927	4.99806e-05	0.000659026	-0.0165075	0.00398207	0.906476	0.987546	0.00853383	0.0725462	0.309058
cg18908499	1	247712237	GCSAML;GCSAML;GCSAML;GCSAML;GCSAML;GCSAML;GCSAML;GCSAML;GCSAML;GCSAML;GCSAML	C1orf150	protein_coding;protein_coding;protein_coding;protein_coding;protein_coding;protein_coding;protein_coding;protein_coding;protein_coding;protein_coding;protein_coding	-199;41815;41820;30503;41811;41877;41862;30483;30461;41877;30483	TSS1500			1.03361e-06	0.0129601	0.476231	0.550933	0.875076	0.16	0.620932	0.35934	0.693671	0.982545	0.99683	0.0225871	0.973354	0.000154548	0.119898	71.2074	-0.00951951	0.00246929	0.000566115	0.0537075	260.835	-0.00882686	0.00251951	0.550198	0.951311	-0.00208903	0.00349059	0.182908	0.475148	0.00536714	0.00401592	0.20468	0.356409	0.00226281	0.0017783	0.865412	0.981829	0.00549802	0.0323974	0.0835203
cg02769705	1	202975059	TMEM183A;TMEM183A	TMEM183B;TMEM183A	protein_coding;protein_coding	-1443;-1472	TSS1500;TSS1500	N_Shore	N_Shore	1.04076e-06	0.0129601	0.479525	0.633443	0.905131	0.0402676	0.407769	0.37202	0.70313	0.857316	0.971454	0.490442	0.987537	0.243412	0.651282	112151	-0.00551132	0.00471113	0.0777049	0.335057	35802.1	-0.00791496	0.00446358	0.904114	0.992719	0.000745895	0.00618395	0.0360774	0.220116	-0.0150133	0.00711463	4.1678e-09	7.64317e-07	-0.019367	0.00315044	0.478259	0.905092	0.0407756	0.0573954	0.500453
cg12449366	6	127840755	AL096711.2;C6orf58;SOGA3;SOGA3;SOGA3	C6orf174	protein_coding;protein_coding;protein_coding;protein_coding;protein_coding	-608;155;-718;-689;-418	TSS1500	S_Shelf	S_Shelf	1.12753e-06	0.0136711	0.519502	0.44271	0.826576	0.403636	0.804584	0.778105	0.923155	0.865816	0.973239	0.944672	0.999621	6.72182e-06	0.0556954	3.09704	0.0141197	0.00305542	9.51136e-07	0.0144057	0.438231	0.0152797	0.00302074	0.475648	0.937336	0.00299086	0.00418501	0.0731245	0.307208	0.0086739	0.00481485	0.0670713	0.159971	0.00392549	0.00213207	0.488111	0.908037	-0.0269798	0.0388425	0.000251989
cg12888961	12	96794220	CDK17;CDK17;CDK17;CDK17;CDK17;CDK17	CDK17;CDK17;CDK17;CDK17	protein_coding;protein_coding;protein_coding;protein_coding;protein_coding;protein_coding	-2;-367;39;-1037;-1077;-1037	5'UTR;1stExon;1stExon;5'UTR	Island	Island	1.16073e-06	0.0137121	0.5348	0.25271	0.708609	0.3746	0.788164	0.670011	0.877248	0.014072	0.318	0.896196	0.998696	2.89344e-05	0.0826669	13.3314	0.00951215	0.00222382	5.85594e-05	0.0316893	26.981	0.00921065	0.00224327	0.219886	0.868171	-0.00382477	0.00310788	0.502023	0.756606	-0.00240468	0.00357562	0.882661	0.931809	-0.000233991	0.00158332	0.0415952	0.633731	0.0591528	0.0288454	0.0149856
cg00433159	16	2653839	AC141586.1;AC141586.1;AC141586.1	LOC652276	transcribed_unprocessed_pseudogene;transcribed_unprocessed_pseudogene;transcribed_unprocessed_pseudogene	488;418;364	Body	Island	Island	1.20145e-06	0.0137121	0.55356	0.196392	0.660664	0.0493943	0.433341	0.184293	0.526743	0.445991	0.835406	0.0989582	0.973354	0.000269216	0.134365	124.04	0.0209747	0.00565759	0.000149954	0.0384087	69.0905	0.022206	0.00574556	0.16947	0.845488	0.0109758	0.00796004	0.298291	0.598029	0.00955003	0.00915802	0.0392995	0.107824	-0.00841298	0.00405528	0.696516	0.953743	0.0288565	0.0738799	0.210635
cg26547898	12	13525681	LINC01559	C12orf36	lncRNA	3965	3'UTR			1.22019e-06	0.0137121	0.562195	0.618941	0.90024	0.123431	0.573495	0.800178	0.931644	0.0055985	0.241186	0.671654	0.992219	0.0169648	0.296561	7816.46	0.00804583	0.00334263	0.0208449	0.186644	9604.19	0.00776723	0.00333481	0.988876	0.999264	-6.44967e-05	0.00462012	0.729517	0.886596	-0.00184047	0.00531544	0.00632132	0.0270584	-0.00649546	0.00235374	0.00546601	0.469255	0.120437	0.0428809	0.252631
cg09122999	7	39503619	POU6F2;POU6F2;POU6F2;POU6F2;POU6F2;POU6F2;POU6F2	POU6F2;POU6F2	protein_coding;protein_coding;protein_coding;protein_coding;protein_coding;protein_coding;protein_coding	486011;57402;-1072;486111;378255;486111;486111	Body;Body			1.27454e-06	0.0139819	0.587238	0.514276	0.859769	0.746459	0.938957	0.419176	0.736228	0.078498	0.523353	0.302784	0.980324	2.42575e-06	0.0554222	1.11765	0.0162932	0.0033591	5.85219e-06	0.0207618	2.69637	0.0160835	0.00345439	0.943356	0.995784	0.000340471	0.00478579	0.778534	0.910108	-0.00155054	0.00550605	0.64504	0.770566	-0.00112486	0.00243814	0.18423	0.784827	-0.0591844	0.0444186	0.245448
cg21654058	17	79640096	CCDC137;CCDC137	CCDC137	protein_coding;protein_coding	6329;6314	3'UTR			1.3116e-06	0.0140538	0.604315	0.00791182	0.251142	0.000467001	0.093146	0.0786275	0.360438	0.549465	0.8792	0.724762	0.994382	0.000839788	0.160808	386.928	0.0085452	0.00252127	0.000138245	0.0376457	63.6956	0.0095658	0.0024615	0.0160279	0.64786	0.00828277	0.00341022	0.0602888	0.280158	0.00741265	0.00392345	0.583356	0.723551	-0.000954461	0.00173735	0.146312	0.758274	0.0461581	0.0316514	4.92044e-05
cg07705912	1	154155363	TPM3;TPM3;TPM3;TPM3;TPM3;TPM3;TPM3;TPM3;TPM3;TPM3;TPM3;TPM3;TPM3;TPM3;TPM3;TPM3;TPM3;TPM3	TPM3;TPM3;TPM3;TPM3;TPM3	protein_coding;protein_coding;protein_coding;protein_coding;protein_coding;protein_coding;protein_coding;protein_coding;protein_coding;protein_coding;protein_coding;protein_coding;protein_coding;protein_coding;protein_coding;protein_coding;protein_coding;protein_coding	9172;317;319;319;317;317;930;9190;244;303;261;288;341;322;363;9214;9219;156	Body;Body;Body;Body;Body	Island	Island	1.46272e-06	0.0153168	0.673939	0.832578	0.962937	0.000311437	0.0835891	0.682012	0.882768	0.695997	0.929306	0.89851	0.998708	0.000273982	0.134365	126.236	0.00830955	0.00224425	3.05041e-05	0.0289099	14.0546	0.00970956	0.00227551	0.829233	0.985605	0.000680843	0.00315255	0.00428781	0.0891918	0.0104786	0.003627	0.749597	0.845508	-0.000513316	0.00160608	0.608478	0.936412	0.0150118	0.0292599	0.33692
cg15648958	1	900832	KLHL17;KLHL17;PLEKHN1;PLEKHN1;PLEKHN1	PLEKHN1;KLHL17;PLEKHN1	protein_coding;protein_coding;protein_coding;protein_coding;protein_coding	4868;4813;-1050;-1050;-1030	TSS1500;3'UTR;TSS1500	Island	Island	1.58808e-06	0.016156	0.731699	0.0607993	0.466844	0.0300013	0.370543	0.574351	0.829417	0.00013274	0.0738745	0.684069	0.992903	0.190301	0.600721	87680.1	0.00311736	0.00237238	0.325924	0.641307	150168	0.00230004	0.00233562	0.194133	0.857794	-0.00421564	0.00323583	0.173802	0.463974	-0.00508138	0.00372282	0.00303952	0.0154551	-0.00494582	0.00164851	0.00112426	0.362842	0.0992615	0.0300329	0.503204
cg00304646	16	28835277	AC009093.11;AC145285.6;ATXN2L;ATXN2L;ATXN2L;ATXN2L;ATXN2L;ATXN2L;ATXN2L;ATXN2L;ATXN2L;ATXN2L;ATXN2L;ATXN2L;ATXN2L	ATXN2L;ATXN2L;ATXN2L;ATXN2L;ATXN2L	lncRNA;lncRNA;protein_coding;protein_coding;protein_coding;protein_coding;protein_coding;protein_coding;protein_coding;protein_coding;protein_coding;protein_coding;protein_coding;protein_coding;protein_coding	482522;14;863;863;908;863;863;-1410;474;921;861;-495;-1415;-182;704	Body;Body;Body;Body;Body	Island	Island	1.61299e-06	0.016156	0.743177	0.331429	0.764856	7.57717e-05	0.0523184	0.899286	0.968412	0.189832	0.666598	0.302025	0.980248	0.00150877	0.179524	695.156	-0.00808368	0.00251347	9.09701e-05	0.0343047	41.914	-0.00994233	0.00248909	0.642249	0.964516	0.00160443	0.00344844	0.000895889	0.0518683	-0.013377	0.00396743	0.91461	0.95119	0.000188614	0.00175682	0.182447	0.783518	-0.0428205	0.0320062	0.0278508
cg01494075	17	70103034	AC007461.1;AC007461.1;AC007461.1;SOX9-AS1;SOX9-AS1;SOX9-AS1;SOX9-AS1;SOX9-AS1;SOX9-AS1;SOX9-AS1;SOX9-AS1;SOX9-AS1;SOX9-AS1;SOX9-AS1;SOX9-AS1;SOX9-AS1;SOX9-AS1;SOX9-AS1;SOX9-AS1;SOX9-AS1;SOX9-AS1;SOX9-AS1;SOX9-AS1;SOX9-AS1;SOX9-AS1;SOX9-AS1;SOX9-AS1;SOX9-AS1		lncRNA;lncRNA;lncRNA;lncRNA;lncRNA;lncRNA;lncRNA;lncRNA;lncRNA;lncRNA;lncRNA;lncRNA;lncRNA;lncRNA;lncRNA;lncRNA;lncRNA;lncRNA;lncRNA;lncRNA;lncRNA;lncRNA;lncRNA;lncRNA;lncRNA;lncRNA;lncRNA;lncRNA	4811;66691;114056;34888;9124;12556;3656;12601;12631;13901;11540;11407;13915;13903;13233;13915;13918;13903;13894;13918;13913;12566;13918;13918;13903;13906;13902;13892				1.6872e-06	0.0162199	0.777369	0.457303	0.833703	0.767128	0.945118	0.637271	0.861507	0.478047	0.849577	0.681758	0.992753	2.41389e-05	0.0808326	11.1219	0.0111852	0.00258847	4.39892e-05	0.030616	20.2678	0.0111959	0.00268029	0.633617	0.963466	0.00177264	0.00371334	0.986676	0.995311	-7.14344e-05	0.00427219	0.932158	0.961307	-0.000161249	0.00189178	0.499957	0.91101	-0.0232906	0.0344648	0.803429
cg18463001	5	180611085	LINC01962		lncRNA	7306		S_Shore	S_Shore	1.70429e-06	0.0162199	0.785244	0.275327	0.726349	0.287506	0.732828	0.22079	0.568838	0.143161	0.61647	0.0636997	0.973354	3.53357e-05	0.0894547	16.2808	-0.010908	0.0025795	0.000155795	0.0385922	71.7816	-0.0101905	0.00264355	0.171421	0.846591	0.00502689	0.00366244	0.262113	0.562989	0.00473852	0.00421363	0.337349	0.503432	0.00179441	0.00186585	0.292616	0.839592	-0.0358676	0.0339924	0.541345
cg10563714	8	82192519	AC009902.2;AC009902.2;FABP5;FABP5	FABP5	lncRNA;lncRNA;protein_coding;protein_coding	392;1163;-252;-583	TSS1500	Island	Island	1.72497e-06	0.0162199	0.794774	0.146417	0.608068	0.504385	0.853322	0.630813	0.858509	0.697391	0.929697	0.469145	0.98644	4.44095e-05	0.095761	20.4614	-0.00969044	0.00232244	6.79323e-05	0.0324081	31.2995	-0.00969968	0.00238406	0.196478	0.85882	0.00428044	0.00330293	0.957171	0.984632	-0.000204329	0.00380002	0.795785	0.876797	-0.000436068	0.00168269	0.728245	0.959855	0.0106665	0.0306556	0.0939353
cg21853948	4	100867292	DNAJB14;DNAJB14;DNAJB14;DNAJB14;DNAJB14;DNAJB14;DNAJB14;DNAJB14	DNAJB14	protein_coding;protein_coding;protein_coding;protein_coding;protein_coding;protein_coding;protein_coding;protein_coding	454;461;424;484;452;440;426;446	Body	N_Shore	N_Shore	1.83792e-06	0.0166277	0.846811	0.282998	0.732299	0.171894	0.634483	0.459628	0.76239	0.423798	0.824251	0.601325	0.990607	0.00038269	0.141417	176.322	0.00769205	0.00212999	0.000291733	0.0449848	134.415	0.00798736	0.00216625	0.391698	0.919832	0.00257619	0.00300118	0.698614	0.871061	0.00133883	0.00345285	0.208549	0.361084	0.00192897	0.00152896	0.314314	0.849096	-0.0280984	0.027855	0.0293079
cg06850852	4	1340206	UVSSA;UVSSA;UVSSA;UVSSA;UVSSA;UVSSA;UVSSA	KIAA1530	protein_coding;protein_coding;protein_coding;protein_coding;protein_coding;protein_coding;protein_coding	-790;-1288;-848;716;727;-641;-1219	TSS1500	Island	Island	1.84052e-06	0.0166277	0.84801	0.193965	0.658475	0.00802626	0.24221	0.165276	0.502352	0.383062	0.803197	0.955429	0.999715	2.50829e-05	0.0808326	11.5568	-0.00710334	0.00164737	2.96923e-06	0.017767	1.36806	-0.00803366	0.00167054	0.252414	0.880715	-0.00265648	0.00231441	0.0170522	0.156893	-0.00640542	0.00266272	0.114139	0.235488	-0.00187092	0.00117908	0.327225	0.854578	0.0210966	0.0214808	0.910311
cg15176874	6	35999328	MAPK14;MAPK14;MAPK14;MAPK14;MAPK14;MAPK14;MAPK14;MAPK14;MAPK14	MAPK14;MAPK14;MAPK14;MAPK14	protein_coding;protein_coding;protein_coding;protein_coding;protein_coding;protein_coding;protein_coding;protein_coding;protein_coding	3743;3840;3393;3769;2462;3352;3393;3393;3874	Body;Body;Body;Body	S_Shelf	S_Shelf	1.91045e-06	0.0169275	0.880231	0.111425	0.561597	0.0962811	0.531397	0.0400019	0.26395	0.972352	0.99501	0.87589	0.998474	6.32323e-05	0.102665	29.134	0.0140615	0.00344265	1.88853e-05	0.026056	8.7013	0.0152649	0.00348309	0.122805	0.815726	0.00747779	0.00482555	0.218485	0.516931	0.00685329	0.0055518	0.0126475	0.0459797	0.00618563	0.0024584	0.808592	0.973591	0.0108638	0.0447877	0.286927
cg03829176	3	81810355	GBE1	GBE1	protein_coding	442	Body	Island	Island	1.98393e-06	0.0169305	0.914087	0.0195966	0.331707	0.00513964	0.209508	0.822314	0.940099	0.0300967	0.397766	0.538551	0.988476	0.0013337	0.17584	614.495	-0.00751581	0.00231031	0.00012752	0.0370688	58.7541	-0.00897999	0.0022983	0.0734425	0.772481	-0.00572977	0.00318413	0.0071928	0.109248	-0.00994794	0.00366333	0.561511	0.706282	-0.000943395	0.00162217	0.0718843	0.682866	0.0534729	0.029553	0.115237
cg04107318	17	16757356	COTL1P1;KRT17P4;KRT17P4;KRT17P4		processed_pseudogene;transcribed_unprocessed_pseudogene;transcribed_unprocessed_pseudogene;transcribed_unprocessed_pseudogene	107;-1379;-1265;-1264				2.01727e-06	0.0169305	0.929446	0.240691	0.699445	0.950428	0.989621	0.348488	0.685271	0.734988	0.940441	0.830127	0.997128	3.08157e-05	0.084513	14.1982	-0.0169354	0.00397348	7.06552e-07	0.0144057	0.32554	-0.0195475	0.00381644	0.181107	0.851714	-0.00709572	0.00528739	0.0086695	0.118098	-0.0161253	0.00608313	1.36572e-06	4.68364e-05	-0.0134146	0.00269368	0.613993	0.937669	0.0247907	0.0490741	0.0561557
cg15946337	17	78773498	RPTOR;RPTOR;RPTOR;RPTOR;RPTOR;RPTOR	RPTOR;RPTOR	protein_coding;protein_coding;protein_coding;protein_coding;protein_coding;protein_coding	254860;254230;254821;254879;56411;254867	Body;Body	N_Shelf	N_Shelf	2.02103e-06	0.0169305	0.931179	0.00321403	0.189788	0.137035	0.591577	0.00828561	0.124304	0.955556	0.991839	0.352914	0.981686	1.13049e-05	0.0703875	5.20868	0.00937106	0.00208199	6.3914e-05	0.0321942	29.448	0.00847532	0.00207529	0.00615147	0.577724	0.00796091	0.00287515	0.0200778	0.168563	-0.00775215	0.00330786	0.18915	0.337119	0.00192991	0.00146476	0.626635	0.940046	0.0130016	0.0266853	0.596637
cg14663510*	10	124895461	HMX3	HMX3	protein_coding	-25	TSS200	Island	Island	2.07091e-06	0.016966	0.954161	0.911797	0.981817	0.0458589	0.424127	0.205473	0.551571	0.813391	0.961354	0.966537	0.999715	9.76289e-06	0.0639952	4.4982	-0.00848556	0.00187107	9.76868e-07	0.0144057	0.450087	-0.00957645	0.00189538	0.572566	0.955126	0.00148417	0.0026259	0.00731068	0.109998	-0.00818704	0.0030211	0.867966	0.922708	0.000222681	0.00133778	0.491511	0.908856	0.0167964	0.0243719	0.355237
cg05859267	16	77469667	AC025284.1;AC025284.1;AC025284.1;ADAMTS18;ADAMTS18;ADAMTS18	ADAMTS18	lncRNA;lncRNA;lncRNA;protein_coding;protein_coding;protein_coding	2388;528;540;-735;-735;-1248	TSS1500	S_Shore	S_Shore	2.13087e-06	0.016966	0.981788	0.401437	0.805411	0.591019	0.88715	0.770114	0.920053	0.793349	0.956345	0.751511	0.995445	3.35303e-06	0.0554222	1.54489	0.0152691	0.00319536	3.51669e-06	0.0188983	1.6203	0.0156612	0.00328245	0.245846	0.878513	0.00529291	0.00454758	0.646222	0.843206	0.00240519	0.00523199	0.472975	0.631196	0.00166577	0.00231679	0.723643	0.959018	0.0149453	0.0422077	0.140423
cg12593223	17	80255510							S_Shelf	2.18034e-06	0.016966	1.00458	0.0705901	0.488891	0.0396697	0.405683	0.467141	0.767141	0.0997162	0.55909	0.712647	0.993623	0.000273705	0.134365	126.108	-0.00885421	0.00239117	5.42993e-05	0.0315705	25.0181	-0.00999465	0.00242307	0.0410998	0.722189	-0.00690108	0.00335697	0.0514295	0.259963	-0.00756821	0.00386219	0.934483	0.962643	0.000140767	0.00171022	0.125592	0.74141	-0.0479236	0.0311572	0.810315
cg21689291	17	41367861	TMEM106A;TMEM106A;TMEM106A;TMEM106A;TMEM106A;TMEM106A;TMEM106A	TMEM106A	protein_coding;protein_coding;protein_coding;protein_coding;protein_coding;protein_coding;protein_coding	3967;3967;2798;3967;4007;3948;3967	Body	S_Shelf	S_Shelf	2.1934e-06	0.016966	1.0106	0.118375	0.571657	0.000474128	0.0935554	0.0401312	0.264337	0.697074	0.929614	0.170889	0.97352	0.0461306	0.387113	21254.4	0.00567441	0.00282828	0.0328751	0.227354	15147	0.00618577	0.00287919	0.267327	0.885839	0.00443696	0.0039889	0.377501	0.666362	0.00405902	0.00458923	0.275141	0.438	-0.00222376	0.00203216	0.619308	0.938971	0.0184224	0.0370224	0.0241049
cg05711235	8	65498612						Island	Island	2.22194e-06	0.016966	1.02375	0.877767	0.973869	0.200414	0.663385	0.344883	0.682452	0.353498	0.787321	0.729192	0.994399	3.4847e-07	0.0399456	0.160556	0.0118774	0.0022552	1.03467e-07	0.00794528	0.0476717	0.0127675	0.00231265	0.695291	0.97168	0.00125676	0.003204	0.106866	0.368611	0.00597051	0.0036862	0.152031	0.288856	0.00234699	0.00163229	0.632183	0.940994	0.0142558	0.0297374	0.614847
cg15715256	5	42767749	CCDC152;CCDC152	CCDC152	protein_coding;protein_coding	10829;10829	Body			2.281e-06	0.016966	1.05096	0.494794	0.851448	0.815715	0.95786	0.549831	0.815869	0.664511	0.919779	0.931321	0.999279	2.54701e-06	0.0554222	1.17352	0.0126061	0.00260474	1.50638e-06	0.0144057	0.694055	0.0133054	0.00268326	0.492786	0.940489	0.00255442	0.00371746	0.297184	0.597045	0.00447026	0.00427693	0.27413	0.436871	0.00207681	0.00189387	0.875044	0.982983	-0.00543268	0.034503	0.511331
cg11974722	19	11486287	AC024575.1;SWSAP1;SWSAP1	C19orf39	lncRNA;protein_coding;protein_coding	-675;904;945	Body	S_Shore	S_Shore	2.29375e-06	0.016966	1.05683	0.549302	0.874431	0.00628413	0.224329	0.977332	0.993237	0.367859	0.794824	0.245244	0.977502	0.000159135	0.120504	73.3208	-0.00776282	0.00201764	1.98578e-05	0.0262412	9.1494	-0.0089723	0.00205289	0.587713	0.957007	-0.00154444	0.00284413	0.00825302	0.115697	-0.00873012	0.00327217	0.987889	0.993145	2.20222e-05	0.00144895	0.382618	0.874157	-0.0230977	0.0263973	0.858056
cg11559571	15	102037413	PCSK6		protein_coding	27993				2.34339e-06	0.016966	1.07971	0.0638936	0.474394	0.0887029	0.51799	0.676907	0.880424	0.735594	0.940573	0.36646	0.982211	7.25026e-05	0.104583	33.4052	0.0134605	0.00332356	3.99169e-05	0.0300133	18.3915	0.0142375	0.00338899	0.0494424	0.74032	0.00928099	0.00469518	0.422032	0.700885	0.004346	0.0054018	0.870139	0.924019	-0.000391546	0.00239198	0.741892	0.962447	0.014372	0.0435776	0.172279
cg15395087	X	69282740	OTUD6A	OTUD6A	protein_coding	433	1stExon	Island	Island	2.35667e-06	0.016966	1.08582	0.100352	0.544095	0.130977	0.583642	0.0226877	0.202193	0.965476	0.993663	0.0826516	0.973354	0.0196852	0.307771	9069.87	-0.0191738	0.00815677	1.21318e-05	0.0237859	5.58969	-0.0201408	0.00448842	0.303502	0.897374	-0.00641483	0.00621836	0.0685536	0.297724	-0.0131007	0.00715422	0.00190752	0.0107813	-0.00996592	0.00316797	0.320167	0.851667	0.0575173	0.0577148	8.34208e-56
cg13742648	9	138987085	NACC2	NACC2;NACC2	protein_coding	51	5'UTR;1stExon	Island	Island	2.40677e-06	0.0170601	1.10891	0.89421	0.977804	0.329488	0.761244	0.0272695	0.220292	0.670806	0.921589	0.913424	0.998915	0.000398338	0.142273	183.532	0.00477583	0.00132653	0.00105396	0.0645414	485.606	0.00444183	0.00133623	0.873133	0.98997	-0.000295985	0.00185125	0.174135	0.464401	-0.00290485	0.00212986	0.199639	0.350184	0.00121363	0.000943126	0.626399	0.940026	-0.00837714	0.0171821	0.00268282
cg01384593	19	37403956	ZNF829;ZNF829;ZNF829	ZNF829	protein_coding;protein_coding;protein_coding	3238;3238;2968	Body	N_Shelf	N_Shelf	2.51512e-06	0.017558	1.15883	0.761741	0.944409	0.0973072	0.533139	0.186169	0.529089	0.019277	0.351135	0.552057	0.98854	2.19869e-05	0.0797928	10.1303	-0.014857	0.00342042	1.40331e-06	0.0144057	0.646569	-0.0165836	0.00333397	0.686792	0.970585	-0.00186512	0.00461896	0.0528201	0.263167	-0.0103513	0.00531411	4.82369e-05	0.00064117	-0.00977566	0.00235315	0.110631	0.72844	-0.0686966	0.0428702	0.0261266
cg22641280	8	60027867	TOX	TOX	protein_coding	3840	Body	N_Shelf	N_Shelf	2.62475e-06	0.0180499	1.20934	0.341671	0.770929	0.628435	0.900523	0.752715	0.913074	0.645629	0.91377	0.396764	0.984213	0.00282832	0.20276	1303.13	0.00997877	0.00330189	0.00118299	0.0666901	545.058	0.0107723	0.00327423	0.862587	0.988845	-0.000786142	0.00453619	0.409709	0.691421	0.00431149	0.00521889	2.78775e-05	0.000425143	0.00991149	0.00231098	0.903581	0.987166	-0.00510665	0.042102	0.326007
cg05913271	6	43191088	AL133375.1;CUL9;CUL9;CUL9;CUL9;CUL9;CUL9	CUL9	lncRNA;protein_coding;protein_coding;protein_coding;protein_coding;protein_coding;protein_coding	511;41154;41165;1845;110;9527;41166	Body			2.73622e-06	0.0185397	1.2607	0.998395	0.999697	0.913841	0.98134	0.000326536	0.0235265	0.934862	0.987683	0.378438	0.982763	0.000330142	0.13818	152.111	0.00919769	0.00251862	0.000345358	0.0469123	159.122	0.00909412	0.00249765	0.855226	0.988159	0.00063216	0.0034603	0.764081	0.903543	-0.00119644	0.00398107	0.00125075	0.00778151	0.00577066	0.00176286	0.823087	0.975673	0.00718981	0.0321162	0.015207
cg03899643	1	90205170	AC093423.3;LRRC8C		protein_coding;protein_coding	106471;106539				2.80635e-06	0.018698	1.29301	0.008243	0.254268	0.800532	0.954021	0.199883	0.545164	0.383786	0.803559	0.0789898	0.973354	5.07645e-05	0.0995671	23.3895	-0.0142611	0.00344524	9.55688e-06	0.0222741	4.40329	-0.0156486	0.00344457	0.211663	0.864921	0.00597953	0.00477218	0.0874263	0.334773	-0.0094298	0.00549039	0.0224482	0.0709429	-0.00559291	0.00243121	0.998247	0.999746	9.7432e-05	0.0442923	0.00984164
cg08011170	17	12921393	ELAC2;ELAC2;ELAC2;ELAC2;ELAC2;ELAC2;ELAC2;ELAC2;ELAC2;ELAC2;ELAC2	ELAC2;ELAC2;ELAC2	protein_coding;protein_coding;protein_coding;protein_coding;protein_coding;protein_coding;protein_coding;protein_coding;protein_coding;protein_coding;protein_coding	-48;-54;-76;-447;-109;-411;-432;-10;-392;-460;-485	TSS200;TSS200;TSS200	Island	Island	2.87498e-06	0.018698	1.32463	0.387627	0.798185	0.164706	0.626485	0.652258	0.868732	0.0370061	0.422766	0.578743	0.989763	4.59899e-05	0.0967079	21.1896	-0.00934243	0.00224369	1.80263e-05	0.026056	8.30553	-0.0100785	0.00229388	0.455979	0.932821	-0.00237374	0.00317799	0.143879	0.424343	-0.00536457	0.00365628	0.934067	0.962384	-0.00013411	0.00161904	0.0767904	0.690181	0.0524665	0.0294961	0.88337
cg17700443	3	107348775	BBX;BBX;BBX;BBX;BBX;BBX;BBX;BBX;BBX;BBX;BBX;BBX;BBX;BBX	BBX;BBX	protein_coding;protein_coding;protein_coding;protein_coding;protein_coding;protein_coding;protein_coding;protein_coding;protein_coding;protein_coding;protein_coding;protein_coding;protein_coding;protein_coding	106966;104526;106967;30615;106992;106885;106925;105821;105821;106474;104537;105571;105571;106937	5'UTR;5'UTR			2.88133e-06	0.018698	1.32756	0.793655	0.95325	0.939965	0.98718	0.358077	0.692785	0.604626	0.899737	0.605804	0.991022	0.0451564	0.384648	20805.6	-0.00622015	0.00308623	0.0614502	0.300715	28312.9	-0.00595852	0.00316814	0.904422	0.992759	0.000527711	0.00438921	0.739231	0.891419	0.00168326	0.00504979	0.351424	0.517545	-0.00208852	0.0022361	0.517469	0.915199	0.0264142	0.0407378	0.112233
cg20381020	11	66624258	LRFN4;LRFN4;LRFN4;PC;PC;PC;PC;PC;PC;PC;PC;PC;PC;PC;PC;PC	LRFN4;PC;PC;PC	protein_coding;protein_coding;protein_coding;protein_coding;protein_coding;protein_coding;protein_coding;protein_coding;protein_coding;protein_coding;protein_coding;protein_coding;protein_coding;protein_coding;protein_coding;protein_coding	-277;-331;140;51115;101597;101597;101597;101597;101597;101597;101586;101587;-516;101600;101587;-517	TSS1500;Body;Body;Body	Island	Island	3.02981e-06	0.0190801	1.39597	0.0355919	0.39601	0.060382	0.461407	0.146566	0.476603	0.630456	0.908862	0.591832	0.990309	9.40776e-06	0.06282	4.33458	-0.00753887	0.00165917	2.07681e-06	0.0162183	0.956882	-0.00823651	0.00168496	0.0455356	0.732731	-0.00469719	0.00233438	0.0897473	0.339106	-0.004579	0.0026857	0.176812	0.321513	-0.00161192	0.00118926	0.623245	0.939481	0.0106601	0.0216662	0.304969
cg12165864	7	66369176	LINC02604		lncRNA	1332		Island	Island	3.06312e-06	0.0190801	1.41132	0.403912	0.806478	0.0235418	0.343268	0.000571996	0.0316664	0.395198	0.80918	0.84335	0.99752	0.000183467	0.124148	84.5316	0.0102538	0.00269132	5.81182e-05	0.0316521	26.7777	0.0111654	0.0027181	0.250362	0.879856	0.00434113	0.00376573	0.179822	0.471403	0.00583145	0.00433246	0.0074129	0.0305861	0.00518978	0.00191847	0.772998	0.967724	-0.0100954	0.034951	0.200234
cg27573291	19	1266391	CIRBP;CIRBP;CIRBP;CIRBP;CIRBP;CIRBP;CIRBP;CIRBP;CIRBP;CIRBP		protein_coding;protein_coding;protein_coding;protein_coding;protein_coding;protein_coding;protein_coding;protein_coding;protein_coding;protein_coding	-1020;-261;-947;7008;-696;5236;-406;-837;5010;-762		Island	Island	3.11847e-06	0.0190801	1.43682	0.60524	0.895607	0.333418	0.763786	0.0368723	0.254116	0.238257	0.70937	0.563221	0.989042	0.000117468	0.111702	54.1228	0.00723033	0.00184136	3.9548e-05	0.0300133	18.2215	0.00780291	0.00185633	0.490963	0.939972	0.00177466	0.00257181	0.23933	0.5396	0.00349194	0.00295886	0.00122891	0.00767849	0.00429581	0.00131022	0.943986	0.992851	-0.00167922	0.0238698	0.686024
cg17812751	4	3478348	DOK7;DOK7;DOK7;DOK7	DOK7;DOK7	protein_coding;protein_coding;protein_coding;protein_coding	13315;13310;13310;13310	Body;Body	S_Shore	S_Shelf	3.12439e-06	0.0190801	1.43955	0.839672	0.964813	0.334098	0.764134	0.732571	0.904898	0.773754	0.951175	0.146234	0.97352	0.00757702	0.247559	3491.07	0.0104269	0.00386617	0.0139176	0.157387	6412.47	0.00981999	0.00395788	0.856487	0.988295	-0.000992925	0.00548334	0.616261	0.826631	-0.00316651	0.00630858	0.0838871	0.188228	-0.00485283	0.00279351	0.936561	0.991802	-0.0040558	0.0508928	0.106817
cg13815311	7	2160749	AC069288.1;MAD1L1;MAD1L1;MAD1L1;MAD1L1;MAD1L1;MAD1L1	MAD1L1;MAD1L1;MAD1L1	protein_coding;protein_coding;protein_coding;protein_coding;protein_coding;protein_coding;protein_coding	121102;109305;111861;111832;112130;72362;54272	Body;Body;Body			3.2037e-06	0.0190801	1.47609	0.520108	0.862102	0.0340786	0.386444	0.000175855	0.0168836	0.839821	0.967673	0.154844	0.97352	0.00947658	0.259774	4366.29	0.00574489	0.00219361	0.0174285	0.172591	8030.09	0.00543146	0.00226559	0.654218	0.966347	0.001408	0.0031388	0.531929	0.776499	-0.00226113	0.00361119	0.657869	0.780248	-0.000709216	0.00159908	0.595914	0.93294	0.0154731	0.0291323	0.353221
cg22730675	13	24122685						S_Shore	S_Shore	3.26906e-06	0.0190801	1.5062	0.110143	0.559618	0.157735	0.618134	0.124697	0.443864	0.754268	0.94625	0.433575	0.985788	3.16675e-06	0.0554222	1.45907	-0.0185037	0.00386194	2.79628e-06	0.017767	1.28837	-0.0182731	0.00378921	0.106339	0.804834	-0.00851575	0.00524967	0.418085	0.698032	0.00490076	0.00603974	0.000255346	0.00228459	-0.00995775	0.00267447	0.877026	0.983218	-0.00754918	0.048724	0.00866511
cg10925860	12	56347616	DGKA;DGKA;DGKA;DGKA;DGKA;DGKA;DGKA;DGKA	DGKA;DGKA;DGKA;DGKA	protein_coding;protein_coding;protein_coding;protein_coding;protein_coding;protein_coding;protein_coding;protein_coding	22670;21804;21774;628;21774;18496;15573;17685	3'UTR;3'UTR;3'UTR;3'UTR			3.28928e-06	0.0190801	1.51552	0.889086	0.976574	0.232598	0.690874	0.795398	0.929934	0.549349	0.879148	0.464295	0.98644	8.09243e-06	0.0601379	3.72855	-0.0181549	0.0039652	1.30232e-06	0.0144057	0.600036	-0.0201302	0.00403381	0.575211	0.955485	-0.00313691	0.00558854	0.0353277	0.218138	-0.0136236	0.00642961	0.0445545	0.118349	-0.00575541	0.00284711	0.954975	0.994329	-0.0029322	0.0518692	0.555687
cg16253142	16	88851918	PIEZO1	FAM38A	protein_coding	-289	TSS1500	Island	Island	3.32666e-06	0.0190801	1.53274	0.160675	0.623718	0.720344	0.931245	0.09314	0.389513	0.961808	0.992973	0.660576	0.991936	6.93582e-07	0.0399456	0.319564	-0.00759942	0.00148374	4.29535e-07	0.0144057	0.197906	-0.00784312	0.00150043	0.129317	0.820301	-0.00316601	0.00207873	0.658156	0.849886	-0.00105975	0.00239157	0.0040286	0.0192272	-0.00308114	0.00105902	0.758184	0.965346	0.00594788	0.0192934	0.801521
cg14913111	1	45792733	HPDL	HPDL;HPDL	protein_coding	166	1stExon;5'UTR	Island	Island	3.33595e-06	0.0190801	1.53702	0.51804	0.861217	0.531434	0.86454	0.577928	0.831478	0.983258	0.997012	0.203708	0.973959	0.000977436	0.164782	450.349	0.00932092	0.00278647	0.00489387	0.104861	2254.82	0.00811767	0.00285283	0.471908	0.936597	-0.00284864	0.00395238	0.0754102	0.311742	-0.00812683	0.00454721	0.128725	0.256637	-0.00307154	0.00201356	0.759105	0.96553	0.0112645	0.0366835	0.799164
cg13775306	6	33577711								3.38575e-06	0.0190801	1.55997	0.123304	0.578364	0.148584	0.607013	0.172461	0.511723	0.536634	0.873834	0.409223	0.985452	0.0579571	0.413437	26703.5	0.00429215	0.00225114	0.0841329	0.347547	38763.8	0.00397804	0.00229177	0.237412	0.875229	0.0037625	0.00317507	0.410763	0.692208	-0.00301099	0.00365292	0.0474951	0.124083	0.00322553	0.00161755	0.897854	0.986392	-0.00378781	0.029469	0.320274
cg14170117	10	126490218	ABRAXAS2	FAM175B	protein_coding	-170	TSS200	Island	Island	3.42806e-06	0.0190801	1.57946	0.175251	0.639679	0.0217334	0.334946	0.410191	0.730138	0.35234	0.786738	0.350492	0.981686	0.000319557	0.137337	147.234	0.00736733	0.0020125	0.000155384	0.0385652	71.5924	0.00792591	0.00205572	0.266758	0.885629	0.00317172	0.00284804	0.19665	0.491853	0.00424477	0.00327666	0.161468	0.301553	-0.00203905	0.00145094	0.433291	0.89069	-0.0207543	0.0264336	0.508982
cg23142964	1	85156566	SSX2IP;SSX2IP;SSX2IP;SSX2IP;SSX2IP;SSX2IP;SSX2IP	SSX2IP;SSX2IP;SSX2IP;SSX2IP;SSX2IP	protein_coding;protein_coding;protein_coding;protein_coding;protein_coding;protein_coding;protein_coding	-421;-79;-414;-125;-578;-593;-438	TSS1500;TSS1500;TSS1500;TSS1500;TSS1500	S_Shore	Island	3.43714e-06	0.0190801	1.58364	0.141994	0.602549	0.395561	0.800224	0.0227102	0.202269	0.176756	0.653953	0.951933	0.999715	0.000106964	0.110051	49.283	-0.00836063	0.00211618	3.04157e-05	0.0289099	14.0139	-0.00902523	0.00211478	0.129632	0.820423	-0.00445866	0.00292987	0.305711	0.604836	-0.00346142	0.00337081	0.0973488	0.209752	-0.00248615	0.00149263	0.170518	0.77549	-0.0374032	0.0271931	0.00505797
cg03314158	16	2653280	AC141586.1;AC141586.1;AC141586.1	LOC652276	transcribed_unprocessed_pseudogene;transcribed_unprocessed_pseudogene;transcribed_unprocessed_pseudogene	-71;-141;-195	TSS200	Island	Island	3.52849e-06	0.0191766	1.62574	0.256011	0.711049	0.044414	0.420152	0.595744	0.840966	0.49322	0.856017	0.157335	0.97352	0.000125738	0.114662	57.9334	0.0247142	0.00632239	6.08431e-05	0.0317836	28.0332	0.0265927	0.00649187	0.270224	0.887279	0.0099437	0.00899399	0.195643	0.490625	0.0134351	0.0103476	0.32456	0.490343	-0.00452498	0.00458203	0.684087	0.951629	0.0340152	0.0834764	0.809883
cg26962870	2	237068673						Island	Island	3.55225e-06	0.0191766	1.63668	0.430448	0.820581	0.0283624	0.363945	0.0599292	0.31879	0.133746	0.605478	0.780586	0.995893	5.72364e-05	0.100291	26.3714	0.00938725	0.0022843	1.57639e-05	0.0251848	7.26312	0.010225	0.00231045	0.537858	0.948912	-0.00197535	0.00320095	0.100324	0.357626	0.0060797	0.00368269	0.481212	0.638558	-0.00115076	0.00163074	0.383405	0.87451	0.0259525	0.0297091	0.0242521
cg03979162	17	58754542	BCAS3;BCAS3;BCAS3;BCAS3;BCAS3;BCAS3;BCAS3;BCAS3;BCAS3;BCAS3;BCAS3;BCAS3;BCAS3	BCAS3;BCAS3	protein_coding;protein_coding;protein_coding;protein_coding;protein_coding;protein_coding;protein_coding;protein_coding;protein_coding;protein_coding;protein_coding;protein_coding;protein_coding	-708;-670;-711;-272;-698;-671;-687;-667;-676;-711;-706;-685;-674	TSS1500;TSS1500	N_Shore	N_Shore	3.5794e-06	0.0191766	1.64919	0.230542	0.691105	0.964478	0.992698	0.0256415	0.213855	0.232388	0.704572	0.226568	0.975321	5.61551e-05	0.0995671	25.8732	-0.0105845	0.00257267	4.80423e-05	0.0312548	22.1353	-0.0106793	0.00257005	0.528025	0.946891	-0.00225074	0.0035606	0.870068	0.950176	0.000670925	0.00409647	0.0116571	0.0431936	-0.00461773	0.00181396	0.243103	0.817438	0.0386886	0.0330472	0.0040445
cg08171885	14	56304962								3.65325e-06	0.0193199	1.68322	0.00353623	0.195427	0.996605	0.999308	0.696849	0.889521	0.312191	0.762874	0.204197	0.973959	5.91928e-06	0.0556587	2.72728	-0.0175644	0.00377707	1.36695e-06	0.0144057	0.629814	-0.0185783	0.00373072	0.0172799	0.652901	0.0124078	0.00516863	0.217269	0.515604	-0.00736002	0.0059465	0.00254295	0.0134538	-0.00804851	0.00263318	0.18493	0.785226	0.0638164	0.0479718	0.0420161
cg22790779	17	4268607	RN7SL774P;UBE2G1;UBE2G1;UBE2G1;UBE2G1	UBE2G1	misc_RNA;protein_coding;protein_coding;protein_coding;protein_coding	-858;1171;1317;1317;1314	Body	N_Shore	N_Shore	3.72698e-06	0.0193199	1.71719	0.179903	0.644493	0.0883038	0.517348	0.744719	0.909941	0.238157	0.709292	0.160795	0.97352	4.53262e-05	0.0961208	20.8838	0.00848863	0.00203688	1.96053e-05	0.0262268	9.03306	0.00895473	0.00204744	0.35621	0.912348	0.00262309	0.00283657	0.274363	0.574818	0.00357697	0.00326347	0.850979	0.912115	-0.000271841	0.0014451	0.149613	0.760819	0.0380805	0.0263272	0.00186642
cg00869796	3	107141260	AC063944.1;AC063944.1;AC063944.1		lncRNA;lncRNA;lncRNA	-1108;-1191;-1074				3.73194e-06	0.0193199	1.71947	0.103856	0.550167	0.0141923	0.292499	0.00679116	0.112809	0.0820977	0.529697	0.963483	0.999715	1.16443e-05	0.070879	5.36506	-0.0162866	0.003624	7.6927e-08	0.00708875	0.0354437	-0.0194487	0.0034851	0.114038	0.810151	-0.00766357	0.00482835	0.000272595	0.0372038	-0.0205846	0.00555501	1.90463e-05	0.000320894	-0.0107753	0.00245982	0.703779	0.955326	-0.0170635	0.0448136	0.191844
cg24914474	10	92913238	AL731553.1;NUDT9P1	NUDT9P1	lncRNA;processed_pseudogene	-188;-131	TSS1500	N_Shore	N_Shore	3.87885e-06	0.019691	1.78716	0.489544	0.849047	0.37094	0.786014	0.000350685	0.0243815	0.29649	0.752605	0.949061	0.999715	0.0947728	0.480171	43666.1	0.00571814	0.00340677	0.20189	0.518371	93020	0.00398129	0.00310948	0.746088	0.977103	-0.00139684	0.00430795	0.0467744	0.248805	-0.00991588	0.0049563	4.59721e-08	4.24778e-06	-0.0124732	0.00219471	0.0929102	0.709985	0.0675032	0.0399836	1.28438e-06
cg00352560	1	45106266	RNF220;RNF220;RNF220;RNF220;RNF220;RNF220;RNF220;RNF220;RNF220;RNF220;RNF220;TMEM53;TMEM53;TMEM53;TMEM53	RNF220	protein_coding;protein_coding;protein_coding;protein_coding;protein_coding;protein_coding;protein_coding;protein_coding;protein_coding;protein_coding;protein_coding;protein_coding;protein_coding;protein_coding;protein_coding	8862;235400;235339;235306;8862;8619;8626;2298;8339;7949;8359;33866;33869;33884;33873	Body			3.88909e-06	0.019691	1.79188	0.287443	0.735371	0.00419728	0.196328	6.78053e-05	0.0100987	0.750037	0.944886	0.729576	0.994427	0.000150865	0.119209	69.5103	0.00529354	0.00137086	7.71411e-05	0.033012	35.5424	0.00565844	0.00140186	0.414391	0.925189	0.00158847	0.00194217	0.249729	0.550393	0.00257934	0.00223446	0.380138	0.545744	0.000870296	0.000989446	0.651615	0.94486	0.00815127	0.0180259	0.0619658
cg04050331	10	8096088	GATA3;GATA3;GATA3;GATA3;GATA3-AS1;GATA3-AS1;GATA3-AS1	FLJ45983;GATA3;GATA3;FLJ45983	protein_coding;protein_coding;protein_coding;protein_coding;lncRNA;lncRNA;lncRNA	-685;-563;521;8747;-640;-868;-675	TSS1500;TSS1500;TSS1500;TSS1500	Island	Island	4.04518e-06	0.0202586	1.86379	0.152124	0.614541	0.644446	0.906072	0.346786	0.683855	0.702207	0.930928	0.41495	0.985503	5.6163e-05	0.0995671	25.8768	-0.00915609	0.00222549	6.86658e-05	0.0324274	31.6374	-0.00928718	0.00228419	0.232024	0.873163	-0.00379363	0.00316457	0.870366	0.950308	-0.000594921	0.00364084	0.308906	0.474203	-0.00164462	0.0016122	0.772817	0.967724	0.00849075	0.0293715	0.159605
cg04995291	22	37546325	IL2RB;IL2RB;IL2RB;IL2RB;IL2RB	IL2RB	protein_coding;protein_coding;protein_coding;protein_coding;protein_coding	-368;24770;24770;24770;24770	TSS1500			4.13181e-06	0.02047	1.90371	0.289117	0.736406	0.0413623	0.410969	0.163492	0.499867	0.564417	0.885069	0.872899	0.99843	0.0739197	0.446085	34058.1	0.00507322	0.00282434	0.0423233	0.25439	19500.3	0.00586698	0.00287126	0.529766	0.947447	-0.00250392	0.00397792	0.206434	0.503208	0.00580095	0.00457659	0.0282829	0.084322	0.0044773	0.00202657	0.982752	0.997924	-0.000799166	0.0369204	0.21976
cg06735598	12	124196148	ATP6V0A2;ATP6V0A2;ATP6V0A2;ATP6V0A2;ATP6V0A2	ATP6V0A2	protein_coding;protein_coding;protein_coding;protein_coding;protein_coding	-752;-934;-755;-846;-982	TSS1500	N_Shore	N_Shore	4.50161e-06	0.0220352	2.0741	0.761284	0.944289	0.786743	0.950275	0.227337	0.575742	0.49834	0.858312	0.579496	0.989807	5.76578e-06	0.0556587	2.65656	0.022864	0.00491039	3.23948e-06	0.0188933	1.49257	0.0241355	0.00503917	0.267758	0.88601	0.00775856	0.00698139	0.340734	0.636252	0.00767049	0.00803208	0.107908	0.225995	0.0057436	0.0035567	0.623186	0.939474	0.0318864	0.0647967	0.884777
cg04946535	11	65627070	CFL1;CFL1;CFL1;CFL1;CFL1;CFL1;CFL1;CFL1;MUS81;MUS81;MUS81;MUS81;MUS81;MUS81	MUS81;CFL1	protein_coding;protein_coding;protein_coding;protein_coding;protein_coding;protein_coding;protein_coding;protein_coding;protein_coding;protein_coding;protein_coding;protein_coding;protein_coding;protein_coding	-1418;-183;-316;-1441;-1404;-309;2428;1823;-834;-1261;-946;-1466;2473;-463	TSS1500;TSS1500	Island	Island	4.54339e-06	0.0220352	2.09334	0.0419749	0.416892	0.829598	0.961032	0.211719	0.558607	0.28519	0.744875	0.153959	0.97352	0.000262483	0.134238	120.938	-0.00633718	0.00170621	0.000226156	0.042599	104.2	-0.00627788	0.00167146	0.0726542	0.771522	-0.00417859	0.00231568	0.927309	0.973403	0.000243362	0.00266419	0.91819	0.953306	0.000121328	0.00117973	0.732311	0.960479	0.00736186	0.0214927	5.03586e-06
cg08837192	11	23752360	LINC02726		lncRNA	226		Island	Island	4.86636e-06	0.0229102	2.24215	0.318344	0.756325	0.170967	0.633507	0.550719	0.816369	0.184034	0.660858	0.162147	0.97352	0.0133294	0.280743	6141.44	0.00685003	0.00274394	0.0240958	0.198573	11102	0.0061441	0.00270331	0.189748	0.855571	-0.00492789	0.00374524	0.477185	0.739776	-0.00306867	0.00430889	9.97621e-05	0.00110924	-0.00757621	0.00190803	0.843962	0.978976	-0.00685078	0.0347609	0.0205148
cg10525394	6	158097037	ZDHHC14		protein_coding	294815		S_Shelf	S_Shelf	4.93769e-06	0.0229102	2.27501	0.714011	0.93067	0.104437	0.544499	0.024017	0.207472	0.665455	0.920083	0.975513	0.999715	2.17345e-05	0.0797928	10.0141	0.0187375	0.00431106	1.55932e-05	0.0251848	7.18448	0.0195831	0.00442245	0.920926	0.994045	0.000608971	0.00612696	0.333351	0.62996	0.00683562	0.00704906	0.0925419	0.202216	-0.00527577	0.00312141	0.93662	0.991805	-0.00452761	0.0568665	0.738219
cg15627108	6	170189864	LINC00242;LINC00574	C6orf208;C6orf122	lncRNA;lncRNA	9058;-289	TSS1500;Body	N_Shore	N_Shore	5.04649e-06	0.0229102	2.32515	0.456019	0.832986	0.738903	0.936683	0.193949	0.538291	0.65371	0.916271	0.109783	0.973354	0.000463698	0.144926	213.646	0.00907622	0.0025509	0.00114442	0.0660676	527.286	0.00858287	0.002601	0.273477	0.888207	0.00395697	0.00360348	0.354674	0.647883	-0.00384608	0.0041458	0.971337	0.983751	6.60463e-05	0.00183581	0.245158	0.818514	0.0389837	0.0334452	0.0608589
cg26851803	12	66392654								5.0642e-06	0.0229102	2.33331	0.745289	0.939765	0.00203755	0.154006	0.418654	0.735816	0.135222	0.607063	0.337506	0.981259	0.587237	0.866837	270567	0.00244043	0.00448857	0.716216	0.888287	329993	0.00161614	0.00443954	0.703004	0.972681	-0.00234839	0.00615064	0.654213	0.847643	-0.00317434	0.00707631	0.00147832	0.00885848	-0.0101003	0.00313347	0.705711	0.955652	-0.0215878	0.0570862	0.00126821
cg24796852	19	39827269	GMFG;GMFG;GMFG;GMFG;GMFG;GMFG;GMFG;GMFG;GMFG;GMFG;GMFG;GMFG	GMFG	protein_coding;protein_coding;protein_coding;protein_coding;protein_coding;protein_coding;protein_coding;protein_coding;protein_coding;protein_coding;protein_coding;protein_coding	-600;-589;-623;-604;-1097;-585;-622;-545;5744;-611;-591;-623	TSS1500			5.10211e-06	0.0229102	2.35077	0.150115	0.612289	0.320355	0.755226	0.278771	0.626013	0.00325291	0.204704	0.968219	0.999715	4.26195e-05	0.0953239	19.6367	0.0100287	0.00239767	0.000120005	0.0365688	55.2916	0.0092896	0.00236798	0.131493	0.821154	0.00496826	0.00328066	0.127693	0.401093	-0.00577324	0.00377439	0.0161235	0.0553048	-0.00405567	0.00167135	0.138749	0.75188	-0.0452583	0.0304489	0.0120455
cg08682866	17	13818946	COX10-AS1;COX10-AS1;COX10-AS1;COX10-AS1		lncRNA;lncRNA;lncRNA;lncRNA	153855;153850;153867;153855				5.14294e-06	0.0229102	2.36958	0.943704	0.988784	0.323773	0.757607	0.969504	0.990721	0.610773	0.902156	0.426614	0.985645	1.88369e-06	0.0554222	0.867899	-0.0182349	0.00371675	5.16703e-07	0.0144057	0.238068	-0.0194733	0.00375328	0.727528	0.975125	-0.00181425	0.00519989	0.21924	0.517743	-0.00737278	0.00598247	0.00440585	0.0205713	-0.0076298	0.00264911	0.721187	0.9586	-0.0172476	0.048262	0.138436
cg24397737	19	24184393								5.14443e-06	0.0229102	2.37027	0.489164	0.84894	0.266797	0.718207	0.894653	0.966772	0.95487	0.991703	0.484952	0.98691	4.95786e-05	0.0989704	22.8431	-0.0169609	0.00409166	3.12816e-07	0.0144057	0.144128	-0.0201659	0.00380949	0.209686	0.864434	-0.00664183	0.00527775	0.00110856	0.0554512	-0.020094	0.00607205	4.67691e-07	2.17509e-05	-0.0140068	0.00268877	0.243723	0.817685	0.057271	0.0489847	0.000464286
cg10130401	17	46970032	ATP5MC1;ATP5MC1;ATP5MC1;ATP5MC1;ATP5MC1;ATP5MC1;ATP5MC1;ATP5MC1;ATP5MC1;SUMO2P17	ATP5G1;ATP5G1	protein_coding;protein_coding;protein_coding;protein_coding;protein_coding;protein_coding;protein_coding;protein_coding;protein_coding;transcribed_processed_pseudogene	-95;-117;-1497;-127;-643;-147;-97;-184;-132;16314	TSS200;TSS200	Island	Island	5.15577e-06	0.0229102	2.37549	0.795687	0.953789	0.577329	0.882253	0.434026	0.746007	0.580667	0.891036	0.0501882	0.973354	4.05207e-05	0.0952536	18.6697	-0.00833643	0.00198717	6.04957e-05	0.0317178	27.8731	-0.00842344	0.00205563	0.841261	0.98675	-0.000571123	0.00284792	0.911345	0.967225	-0.000365277	0.00327653	0.469204	0.627869	-0.00105211	0.00145088	0.431285	0.890179	-0.0208442	0.0264325	0.973373
cg05793323	13	24734318	AL359736.1;SPATA13;SPATA13;SPATA13;SPATA13	SPATA13;SPATA13	protein_coding;protein_coding;protein_coding;protein_coding;protein_coding	180479;-569;-541;180374;-543	TSS1500;TSS1500	N_Shore	N_Shore	5.17445e-06	0.0229102	2.3841	0.423865	0.817194	0.962039	0.992088	0.0616707	0.322815	0.290746	0.748892	0.855708	0.99812	6.85949e-06	0.0556954	3.16048	0.0124793	0.00270315	6.65795e-06	0.0213029	3.06762	0.0126997	0.00274504	0.0812222	0.78043	0.00666463	0.00380305	0.930666	0.974725	0.000381165	0.0043754	0.0332104	0.0951104	0.00415451	0.00193748	0.451139	0.896177	0.0266492	0.0352974	0.41348
cg08457421	22	31536431	PLA2G3	PLA2G3;PLA2G3	protein_coding	64	5'UTR;1stExon			5.22105e-06	0.0229102	2.40557	0.727553	0.934802	0.932138	0.985521	0.00499018	0.0966538	0.900975	0.980738	0.0572276	0.973354	0.00116606	0.171014	537.255	-0.00827412	0.00251254	0.000265273	0.0441558	122.223	-0.0087521	0.00235717	0.26808	0.886219	0.00362677	0.00326568	0.315943	0.614213	-0.00377722	0.00375717	0.000948817	0.00629147	0.00558172	0.00166372	0.922741	0.989812	0.0029432	0.03031	5.29385e-07
cg10125626	6	1312517	FOXQ1	FOXQ1	protein_coding	184	TSS200	Island	Island	5.37739e-06	0.0232362	2.47761	0.00297889	0.18575	0.127517	0.578605	0.0360895	0.251605	0.00910238	0.278415	0.851354	0.997852	0.0180007	0.300531	8293.74	0.00345645	0.00144944	0.0176855	0.173784	8148.52	0.00335057	0.00140083	0.00334266	0.537641	-0.00576362	0.00194075	0.922822	0.971685	0.000216588	0.00223283	7.21196e-05	0.000868045	-0.00400773	0.000988721	0.0187355	0.568063	0.0426899	0.0180127	0.513216
cg02062731	16	69139444	HAS3;HAS3;HAS3;HAS3	HAS3	protein_coding;protein_coding;protein_coding;protein_coding	-716;-1068;-713;-112	TSS1500	N_Shore	N_Shore	5.3962e-06	0.0232362	2.48627	0.374431	0.790352	0.00442644	0.199163	0.992959	0.997924	4.57251e-05	0.0498063	0.382194	0.983391	0.00180457	0.186676	831.447	-0.00780485	0.00246848	0.00028486	0.0448746	131.248	-0.00891467	0.00241351	0.617737	0.960998	-0.00167132	0.00334373	0.0659918	0.292576	-0.00711129	0.00384696	0.91225	0.949788	-0.000187961	0.00170348	0.000116289	0.28214	-0.122001	0.0310343	0.014056
cg27426151	11	68178500	LRP5;LRP5;LRP5	LRP5	protein_coding;protein_coding;protein_coding	98441;1003;98348	Body	N_Shore	N_Shore	5.6042e-06	0.0238247	2.58211	0.621179	0.900812	0.219904	0.680252	0.718582	0.899072	0.0172051	0.339187	0.713409	0.993711	0.000494843	0.145997	227.997	-0.00634286	0.00179184	7.34014e-05	0.0328492	33.8193	-0.00717458	0.00177194	0.796908	0.982362	-0.000632608	0.00245489	0.0734655	0.307795	-0.00508196	0.00282435	0.0101967	0.0389961	-0.00324369	0.00125066	0.185889	0.785641	-0.030244	0.0227847	0.00212682
cg25015867	18	22929808	ZNF521;ZNF521;ZNF521;ZNF521;ZNF521;ZNF521;ZNF521;ZNF521;ZNF521;ZNF521	ZNF521	protein_coding;protein_coding;protein_coding;protein_coding;protein_coding;protein_coding;protein_coding;protein_coding;protein_coding;protein_coding	2323;2228;2312;1350;1904;2347;1772;2306;2327;2305	Body	Island	N_Shore	5.66933e-06	0.0238247	2.61212	0.340173	0.770111	0.0181714	0.316336	0.682554	0.883045	0.623341	0.90644	0.651437	0.991529	8.01612e-05	0.104583	36.9339	-0.00725916	0.0018037	1.04319e-05	0.0224499	4.80645	-0.00830809	0.00183702	0.252154	0.880595	-0.00292283	0.00254506	0.013373	0.141252	-0.00730782	0.00292809	0.360338	0.52638	-0.00118873	0.00129659	0.913946	0.988397	-0.00255582	0.0236216	0.719411
cg18622256	8	143750897	JRK;JRK;JRK;JRK;JRK;PSCA;PSCA	JRK;JRK	protein_coding;protein_coding;protein_coding;protein_coding;protein_coding;protein_coding;protein_coding	510;516;12490;489;492;-829;-842	5'UTR;5'UTR	Island	Island	5.74323e-06	0.0238247	2.64616	0.31798	0.756102	0.264813	0.716688	0.0041813	0.0883033	0.103608	0.565451	0.930222	0.999261	5.28881e-06	0.0556587	2.43679	0.008539	0.00182618	1.19592e-05	0.0237505	5.51012	0.0083415	0.00185753	0.559655	0.953216	-0.00150375	0.00257347	0.600166	0.817409	-0.00155439	0.00296077	0.351796	0.517905	-0.00122359	0.00131107	0.371635	0.870584	0.0213873	0.0238853	0.0144996
cg27660165	1	156784036	NTRK1;NTRK1;NTRK1;NTRK1;SH2D2A;SH2D2A;SH2D2A;SH2D2A;SH2D2A	SH2D2A;SH2D2A;SH2D2A;SH2D2A;SH2D2A	protein_coding;protein_coding;protein_coding;protein_coding;protein_coding;protein_coding;protein_coding;protein_coding;protein_coding	-1412;-1396;-1435;-1427;2591;2605;2605;-132;1168	Body;Body;Body;Body;Body	Island	Island	5.80839e-06	0.0238247	2.67619	0.0232437	0.348879	0.269836	0.720349	0.407199	0.72807	0.0093794	0.281406	0.0333265	0.973354	0.000207821	0.128146	95.7527	0.00863085	0.00228521	0.000180311	0.0402593	83.0772	0.00882427	0.00231226	0.0436259	0.728488	-0.00650454	0.00320346	0.621253	0.82944	0.00182378	0.00368558	0.62619	0.756407	-0.000796174	0.00163202	0.0564473	0.660969	0.0570457	0.0297325	0.160864
cg12565679	5	135283016	FBXL21P;FBXL21P;LECT2;LECT2;LECT2;LECT2	LECT2	transcribed_unitary_pseudogene;transcribed_unitary_pseudogene;protein_coding;protein_coding;protein_coding;protein_coding	16924;6004;7657;5790;5812;7636	3'UTR			5.81931e-06	0.0238247	2.68122	0.0146459	0.303445	0.709892	0.928038	0.774335	0.921621	0.902993	0.981198	0.435545	0.985872	1.92362e-06	0.0554222	0.886298	-0.0141397	0.00288474	6.779e-07	0.0144057	0.312339	-0.0148793	0.00290004	0.0754828	0.774051	0.00717883	0.00401778	0.250852	0.55146	-0.00532324	0.00462246	0.00414861	0.0196597	-0.00593564	0.00204688	0.606486	0.935845	0.0192384	0.0372905	0.444524
cg06171013	6	33291013	DAXX;DAXX;DAXX;DAXX;DAXX;DAXX;DAXX;DAXX;DAXX;DAXX;SMIM40	DAXX;DAXX;DAXX;DAXX	protein_coding;protein_coding;protein_coding;protein_coding;protein_coding;protein_coding;protein_coding;protein_coding;protein_coding;protein_coding;protein_coding	-225;-276;-219;-290;-432;-305;-1366;-317;-278;-219;6051	TSS1500;TSS1500;TSS1500;TSS1500	Island	Island	5.84312e-06	0.0238247	2.69219	0.764707	0.945177	0.21723	0.677987	0.91383	0.97317	0.526487	0.869932	0.343382	0.981259	9.57552e-05	0.106621	44.1187	-0.00874972	0.00219884	5.72699e-05	0.0315705	26.3868	-0.00932451	0.00226792	0.704023	0.972831	-0.00119534	0.00314203	0.273271	0.57381	-0.00397122	0.00361491	0.320978	0.4867	-0.00159257	0.00160072	0.52954	0.918054	0.0183664	0.0291623	0.924974
cg11254196	7	48109763								5.94166e-06	0.0238615	2.73759	0.550315	0.874863	0.290745	0.734912	0.254503	0.603541	0.287024	0.746263	0.533556	0.988476	3.38471e-05	0.0881067	15.5949	-0.0162829	0.00384099	9.25524e-06	0.0222741	4.26431	-0.0177307	0.00389649	0.901554	0.992574	0.000668605	0.00539829	0.0749515	0.310757	-0.0111175	0.00621073	0.287024	0.450879	-0.00293584	0.00275018	0.0550752	0.659269	0.0966752	0.0501034	0.174866
cg25454755	9	102584145	NR4A3;NR4A3;NR4A3;STX17-AS1	NR4A3;NR4A3;NR4A3;NR4A3;NR4A3;NR4A3	protein_coding;protein_coding;protein_coding;lncRNA	8;-22;8;84743	5'UTR;5'UTR;1stExon;5'UTR;1stExon;1stExon	Island	Island	5.95768e-06	0.0238615	2.74497	0.0239015	0.351607	0.358533	0.778542	0.585896	0.835773	0.779163	0.952405	0.549874	0.98854	0.00083112	0.160762	382.934	-0.0073273	0.00216001	0.000537196	0.0528745	247.51	-0.00776241	0.00220636	0.0300699	0.70146	-0.00667796	0.00305674	0.454622	0.724132	-0.00263471	0.00351677	0.383732	0.549181	0.00135942	0.00155727	0.876409	0.983121	-0.00441793	0.0283707	0.939023
cg10976318	22	50466533	TTLL8;TTLL8	TTLL8	protein_coding;protein_coding	26523;28832	Body	S_Shore	N_Shore	6.00752e-06	0.0238615	2.76794	0.318451	0.756407	0.95673	0.990966	0.109483	0.418906	0.80416	0.959082	0.839385	0.99752	6.6679e-07	0.0399456	0.30722	0.021671	0.00422422	3.6005e-07	0.0144057	0.165891	0.0226252	0.00429789	0.560186	0.953265	-0.00347462	0.00595441	0.376273	0.665437	0.00607472	0.00685054	0.201542	0.352547	0.00388702	0.0030335	0.971792	0.996509	0.00195662	0.0552649	0.017683
cg22943986	7	27142700	HOXA2;HOXA2	HOXA2	protein_coding;protein_coding	-397;-394	TSS1500	N_Shore	N_Shore	6.0627e-06	0.0238748	2.79336	0.100496	0.544356	0.083767	0.509139	0.0886203	0.380901	0.0210184	0.359486	0.663401	0.992136	7.26422e-05	0.104583	33.4695	-0.00982744	0.0024268	9.60964e-06	0.0222741	4.42759	-0.0111032	0.00244473	0.223055	0.869377	0.00413964	0.00338698	0.0159879	0.152447	-0.00946804	0.00389672	0.469362	0.628013	-0.00125081	0.00172551	0.0469035	0.643037	-0.0628551	0.0314358	0.811108
cg23220435	7	158107284	PTPRN2;PTPRN2;PTPRN2;PTPRN2	PTPRN2;PTPRN2;PTPRN2	protein_coding;protein_coding;protein_coding;protein_coding	273182;273120;273232;273197	Body;Body;Body	N_Shelf	N_Shelf	6.22551e-06	0.0243082	2.86837	0.85553	0.968739	0.910732	0.9806	0.326158	0.667133	0.342449	0.78125	0.739998	0.994821	6.50441e-05	0.102665	29.9688	-0.013164	0.00322854	2.89946e-06	0.017767	1.33591	-0.0150286	0.00312164	0.694791	0.971597	-0.00169932	0.0043248	0.0218724	0.175224	-0.0114965	0.00497567	2.14216e-05	0.000349934	-0.0095896	0.00220329	0.985949	0.998311	0.000707815	0.0401399	0.00287637
cg08301597	12	95397587	NDUFA12;NDUFA12;NDUFA12;NDUFA12;NDUFA12;NDUFA12	NDUFA12	protein_coding;protein_coding;protein_coding;protein_coding;protein_coding;protein_coding	-113;-62;-110;-97;-202;-150	TSS200	Island	Island	6.46701e-06	0.0250338	2.97964	0.697566	0.925495	0.975761	0.995095	0.193178	0.537245	0.682867	0.925384	0.333044	0.981127	3.69463e-06	0.0554222	1.70228	-0.00771173	0.0016212	4.18336e-06	0.0190838	1.92746	-0.0079215	0.00167398	0.923194	0.994276	-0.000223874	0.00231917	0.610213	0.823116	-0.0013623	0.00266821	0.911229	0.949179	0.000131891	0.00118151	0.738374	0.961918	-0.00719947	0.021525	0.232677
cg02903589	6	18215340	KDM1B;KDM1B;KDM1B;KDM1B;KDM1B	KDM1B	protein_coding;protein_coding;protein_coding;protein_coding;protein_coding	59657;59665;59780;3614;59687	Body			6.54721e-06	0.0250338	3.0166	0.959487	0.99152	0.139165	0.594346	0.00442891	0.0910166	0.300212	0.755154	0.214306	0.975321	0.00230855	0.193578	1063.65	0.00895479	0.00290189	0.00019983	0.0413243	92.0706	0.0101975	0.00269135	0.702266	0.972642	0.00142736	0.00372865	0.073359	0.307614	0.0077217	0.00428981	2.25983e-10	9.29648e-08	0.012694	0.00189958	0.260291	0.825253	-0.0390674	0.0346069	0.0935243
cg00536924	7	93551004	GNG11	GNG11	protein_coding	-43	TSS200			6.60701e-06	0.0250338	3.04415	0.390178	0.799735	0.18692	0.650292	0.842902	0.947929	0.589184	0.894322	0.240414	0.977343	0.0144822	0.287075	6672.62	0.00348486	0.00141319	0.0201116	0.18383	9266.31	0.00339599	0.00144947	0.20236	0.86162	-0.00256847	0.00200814	0.950795	0.982244	-0.000142747	0.00231036	0.0783764	0.179222	-0.00180999	0.00102305	0.912208	0.9883	0.00205752	0.0186382	0.835944
cg06035616	16	2653306	AC141586.1;AC141586.1;AC141586.1	LOC652276	transcribed_unprocessed_pseudogene;transcribed_unprocessed_pseudogene;transcribed_unprocessed_pseudogene	-45;-115;-169	TSS200	Island	Island	6.62867e-06	0.0250338	3.05413	0.216675	0.679291	0.0547575	0.44774	0.477525	0.773217	0.555625	0.881357	0.222017	0.975321	0.000499051	0.145997	229.935	0.0198281	0.00560512	0.000354746	0.0470794	163.447	0.0209165	0.00575624	0.194969	0.858178	0.0103701	0.00797483	0.41078	0.692223	0.00756243	0.00917503	0.224959	0.380671	-0.00494521	0.00406281	0.829883	0.976779	0.0159234	0.0740172	0.95817
cg13361023	15	26105176	ATP10A;ATP10A;ATP10A;ATP10A;ATP10A;ATP10A;ATP10A;ATP10A	ATP10A	protein_coding;protein_coding;protein_coding;protein_coding;protein_coding;protein_coding;protein_coding;protein_coding	3695;5156;2156;3302;2892;3315;3523;2502	Body	N_Shelf	N_Shelf	6.6969e-06	0.0250859	3.08556	0.167606	0.631232	0.33216	0.763049	0.637113	0.861419	0.476173	0.848677	0.808333	0.996783	0.0799072	0.456273	36816.8	0.00410934	0.00233497	0.0491612	0.272183	22650.8	0.00453403	0.00229086	0.84971	0.987622	-0.000602177	0.00317382	0.546106	0.78532	0.00220779	0.00365147	3.37696e-06	8.99064e-05	0.00772929	0.00161692	0.953965	0.994215	-0.00170263	0.0294573	0.617229
cg16912957	6	30124214	TRIM10;TRIM10	TRIM10;TRIM10	protein_coding;protein_coding	4498;4775	Body;Body			6.86405e-06	0.0255046	3.16258	0.0107058	0.274655	0.222186	0.682195	0.32494	0.666174	0.752456	0.945632	0.0245376	0.973354	5.70902e-06	0.0556587	2.6304	0.0106778	0.0022921	1.04498e-06	0.0144057	0.481467	0.0115199	0.00228661	0.00976033	0.612396	0.00826546	0.00316792	0.214224	0.512014	0.00454119	0.00364469	0.102947	0.218378	0.00264389	0.00161391	0.739626	0.962124	-0.00978543	0.0294026	0.0218758
cg12846190	10	104503666	WBP1L;WBP1L	C10orf26	protein_coding;protein_coding	-39;-73	TSS200			7.05241e-06	0.0258994	3.24936	0.0154749	0.308248	0.286144	0.731942	0.973721	0.992134	0.301756	0.756133	0.740274	0.994836	1.90123e-05	0.0780687	8.75981	0.0125825	0.00287378	5.96725e-06	0.0207618	2.74938	0.0135214	0.0029069	0.0826188	0.782305	-0.00702517	0.00402728	0.112164	0.377163	0.00739273	0.00463338	0.0876547	0.194379	0.00352128	0.00205172	0.112708	0.729952	-0.059548	0.0373786	0.850796
cg07904051	12	322983	SLC6A12;SLC6A12;SLC6A12;SLC6A12;SLC6A12;SLC6A12;SLC6A12	SLC6A12;SLC6A12;SLC6A12	protein_coding;protein_coding;protein_coding;protein_coding;protein_coding;protein_coding;protein_coding	-119;-478;274;-271;304;754;-99	TSS200;TSS1500;5'UTR			7.0982e-06	0.0258994	3.27046	0.61566	0.899291	0.605992	0.892676	0.422341	0.738454	0.249609	0.718573	0.873955	0.998456	0.00031408	0.137337	144.711	0.00681151	0.00185828	0.000532194	0.0527078	245.206	0.0065218	0.00185234	0.243695	0.877802	0.00300057	0.00256628	0.50387	0.757782	-0.00197705	0.0029525	0.601961	0.738143	0.000682999	0.0013074	0.523646	0.916656	-0.0152165	0.0238185	0.000244857
cg08032197	21	37507210	CBR3;CBR3-AS1;CBR3-AS1;CBR3-AS1;CBR3-AS1;CBR3-AS1;CBR3-AS1;CBR3-AS1;CBR3-AS1;CBR3-AS1;CBR3-AS1;CBR3-AS1;CBR3-AS1;CBR3-AS1;CBR3-AS1;CBR3-AS1;CBR3-AS1;CBR3-AS1;CBR3-AS1;CBR3-AS1;CBR3-AS1;CBR3-AS1;CBR3-AS1;CBR3-AS1	CBR3	protein_coding;lncRNA;lncRNA;lncRNA;lncRNA;lncRNA;lncRNA;lncRNA;lncRNA;lncRNA;lncRNA;lncRNA;lncRNA;lncRNA;lncRNA;lncRNA;lncRNA;lncRNA;lncRNA;lncRNA;lncRNA;lncRNA;lncRNA;lncRNA	-167;21406;21415;21406;21406;21426;21357;2474;21425;11407;11954;3957;40904;-905;678;3553;-38;76;21437;11868;508;655;659;2307	TSS200	Island	Island	7.13893e-06	0.0258994	3.28922	0.73475	0.936819	0.0537998	0.445283	0.0239677	0.207275	0.754342	0.946281	0.0852466	0.973354	8.60535e-05	0.10573	39.6487	0.0117745	0.00293883	0.000745139	0.0582291	343.319	0.0100473	0.00293349	0.89064	0.991662	0.000559502	0.00406412	0.0129005	0.139109	-0.0117311	0.00467577	0.00141417	0.008565	-0.00670159	0.00207048	0.55557	0.924083	0.0222711	0.0377205	0.316169
cg08720503	16	2768961	PRSS27;PRSS27;PRSS27;PRSS27	PRSS27	protein_coding;protein_coding;protein_coding;protein_coding	1265;1592;1592;-435	Body	N_Shore	N_Shore	7.30872e-06	0.0261824	3.36746	0.988	0.997608	0.679438	0.91831	0.0283005	0.224257	0.810262	0.960695	0.576611	0.989572	2.91117e-05	0.0826669	13.413	-0.0130553	0.00305321	2.54446e-05	0.0278827	11.7235	-0.013581	0.00315034	0.737131	0.976058	-0.00146701	0.00436456	0.445439	0.717528	-0.0038391	0.00502142	0.49825	0.653348	-0.00150862	0.00222354	0.541181	0.920803	0.0247945	0.040509	0.32913
cg17359092	1	180201002	LHX4;LHX4	LHX4	protein_coding;protein_coding	1603;1569	Body	Island	Island	7.33059e-06	0.0261824	3.37753	0.188152	0.652665	0.0020806	0.154923	0.841379	0.947409	0.126095	0.59555	0.538326	0.988476	0.000493504	0.145942	227.38	0.00677903	0.00191464	0.000114974	0.0361103	52.9738	0.00769515	0.00195601	0.46055	0.933826	0.0020036	0.00270991	0.0495828	0.255526	0.00615902	0.00311774	0.296644	0.461167	0.0014446	0.00138057	0.714104	0.957265	0.00922728	0.0251516	0.310247
cg15314855	6	116879209	CALHM4;CALHM4;CALHM4;CALHM4;CALHM4	FAM26D	protein_coding;protein_coding;protein_coding;protein_coding;protein_coding	4296;29014;29000;29000;29033	Body			7.52796e-06	0.0265994	3.46847	0.350495	0.776384	0.540546	0.868095	0.125478	0.445	0.00440287	0.223986	0.0933552	0.973354	1.98717e-05	0.0780687	9.15579	-0.0160932	0.0036845	7.53938e-06	0.0219563	3.47373	-0.0173388	0.00377107	0.547882	0.950947	-0.00314494	0.00522454	0.160652	0.44689	-0.00846372	0.00601082	0.692704	0.80579	-0.00105337	0.00266166	0.0668707	0.675349	-0.0893456	0.0484907	0.863712
cg07392532	16	67875966	CENPT;CENPT;CENPT;CENPT;CENPT;CENPT;CENPT;CENPT;CENPT;CENPT;CENPT;CENPT;CENPT;CENPT;THAP11	THAP11;CENPT	protein_coding;protein_coding;protein_coding;protein_coding;protein_coding;protein_coding;protein_coding;protein_coding;protein_coding;protein_coding;protein_coding;protein_coding;protein_coding;protein_coding;protein_coding	5631;5631;1243;1046;5634;4761;1067;-112;1228;1080;5690;5749;1275;5693;-257	TSS1500;5'UTR	Island	Island	7.5628e-06	0.0265994	3.48452	0.0851821	0.517746	0.484864	0.84487	0.107906	0.416189	0.192046	0.668938	0.74049	0.994875	0.000131832	0.114662	60.7407	-0.00777894	0.00199629	0.000155472	0.0385652	71.6331	-0.0078268	0.00203009	0.0750718	0.773944	0.00503247	0.00281253	0.749239	0.896284	-0.00103572	0.00323582	0.095242	0.206513	0.00240184	0.00143286	0.20465	0.797261	-0.0332186	0.0261041	0.484998
cg21511563	2	232059556						N_Shelf	N_Shelf	7.64402e-06	0.0266814	3.52194	0.780434	0.949556	0.602144	0.891337	0.75782	0.915038	0.764154	0.948797	0.259492	0.978996	0.00017582	0.122439	81.0082	0.0132423	0.00346547	0.00032499	0.0463205	149.738	0.0130657	0.00357206	0.630529	0.962999	0.00238395	0.00494882	0.847718	0.940646	-0.00109476	0.00569361	0.675152	0.79309	-0.00105815	0.0025212	0.598355	0.933821	0.0242338	0.0459317	0.148906
cg15558090	22	38669075	TMEM184B;TMEM184B;TMEM184B;TMEM184B;TMEM184B;TMEM184B	TMEM184B	protein_coding;protein_coding;protein_coding;protein_coding;protein_coding;protein_coding	-404;-58;-130;-58;-63;-63	TSS200	Island	Island	7.7445e-06	0.0267141	3.56824	0.0902536	0.527072	0.167268	0.629265	0.140571	0.468171	0.230421	0.702958	0.304187	0.98038	0.00175385	0.185509	808.077	0.00582353	0.00183679	0.00163308	0.0733938	752.433	0.00604189	0.00189208	0.26482	0.885075	0.00293115	0.00262133	0.672658	0.857713	0.00127607	0.00301583	0.871861	0.925081	-0.000215676	0.00133545	0.209703	0.800395	0.0306165	0.0243295	0.680076
cg02309230	6	4612064	KU-MEL-3		lncRNA	1218				7.76935e-06	0.0267141	3.57969	0.01887	0.327545	0.959971	0.991621	0.00033223	0.023725	0.0399604	0.432761	0.939566	0.999569	0.0370465	0.363859	17069	0.00780526	0.00371879	0.0156842	0.165447	7226.41	0.00823491	0.00337926	0.017326	0.652947	0.0112342	0.0046817	0.88838	0.957791	0.000756952	0.00538629	5.3128e-10	1.71658e-07	0.015571	0.00238511	0.0758133	0.689183	-0.077551	0.0434525	0.00356105
cg17841303	4	146858277	ZNF827;ZNF827;ZNF827;ZNF827;ZNF827;ZNF827;ZNF827;ZNF827;ZNF827	ZNF827	protein_coding;protein_coding;protein_coding;protein_coding;protein_coding;protein_coding;protein_coding;protein_coding;protein_coding	1306;1306;1699;1365;1317;1298;1298;-935;1372	Body	Island	Island	7.92028e-06	0.0270313	3.64923	0.87725	0.973721	0.814947	0.957653	0.693228	0.887839	0.304276	0.757783	0.637311	0.991212	2.11284e-05	0.0797928	9.73478	-0.00925169	0.00212528	3.13912e-05	0.0289099	14.4633	-0.00934409	0.00219345	0.561751	0.953577	-0.00176621	0.00303886	0.974915	0.991183	-0.000110075	0.0034962	0.515432	0.668083	-0.00100871	0.00154816	0.420751	0.886781	-0.0227548	0.0282047	0.373875
cg21283739	17	26594300	AC061975.1		lncRNA	-904				8.1407e-06	0.0272855	3.75079	0.649689	0.910006	0.473154	0.839322	0.868713	0.957606	0.37421	0.798138	0.58783	0.990273	0.0664982	0.431257	30638.7	0.00407477	0.00220875	0.166913	0.475943	76904.5	0.00308084	0.00222088	0.993125	0.999494	-2.65467e-05	0.00307687	0.0678871	0.296401	-0.00649807	0.00353993	0.00780451	0.0318073	-0.00421255	0.00156752	0.478006	0.905026	0.0202999	0.0285575	0.0687099
cg23926700	11	108368803	POGLUT3	KDELC2	protein_coding	309	Body	Island	Island	8.1585e-06	0.0272855	3.75899	0.18944	0.653897	0.100103	0.537434	0.0516218	0.297559	0.310779	0.762014	0.5447	0.98854	5.84234e-06	0.0556587	2.69183	-0.00809833	0.00174036	6.51966e-07	0.0144057	0.30039	-0.00893738	0.00173912	0.159216	0.840251	-0.00340439	0.00240941	0.0715388	0.303912	-0.00502184	0.00277203	0.00511658	0.0230498	-0.00347463	0.00122749	0.383874	0.874693	-0.0195156	0.0223626	0.0781187
cg27323430	5	126387527	C5orf63;C5orf63;C5orf63;C5orf63;C5orf63;C5orf63	FLJ44606;FLJ44606	protein_coding;protein_coding;protein_coding;protein_coding;protein_coding;protein_coding	21658;21646;21658;7083;19789;21633	Body;Body			8.28716e-06	0.0272855	3.81827	0.304904	0.746902	0.267886	0.718982	0.74573	0.910374	0.207155	0.682178	0.709667	0.993386	2.22395e-05	0.0797928	10.2467	0.0125357	0.00288783	0.000159882	0.0387283	73.665	0.0113878	0.00295939	0.800488	0.982764	-0.00103751	0.00410001	0.0906342	0.340575	-0.00802008	0.00471705	0.178454	0.323586	-0.00282036	0.00208877	0.483514	0.906693	-0.0267123	0.0380536	0.568385
cg01075852	5	1702381						Island	Island	8.31813e-06	0.0272855	3.83254	0.104666	0.551363	0.241816	0.698941	0.000239439	0.0199422	0.605026	0.89989	0.301515	0.980156	3.91699e-06	0.0554222	1.80473	-0.0227228	0.0047901	2.832e-06	0.017767	1.30483	-0.0233259	0.00483983	0.14141	0.827414	-0.00989936	0.00670521	0.761827	0.902426	-0.00234126	0.00771434	0.930373	0.960309	0.00029885	0.003416	0.945878	0.993046	0.00422993	0.0622334	0.00603825
cg10833838	17	61042718	AC005972.3;AC005972.3		lncRNA;lncRNA	3193;1227		N_Shore	N_Shore	8.32854e-06	0.0272855	3.83734	0.247917	0.705119	0.0467753	0.426412	0.0309025	0.233635	0.846753	0.969101	0.236392	0.97628	0.00876628	0.255899	4039.02	0.0100572	0.00380049	0.00149005	0.0712761	686.532	0.0115093	0.00357322	0.880896	0.990732	-0.000742681	0.00495042	0.0694583	0.299635	0.0103952	0.00569546	5.38126e-06	0.000126736	0.0117906	0.00252201	0.72593	0.959507	-0.0161289	0.0459466	4.1173e-05
cg23083894	14	67894164								8.35008e-06	0.0272855	3.84726	0.384644	0.796493	0.0547712	0.447771	0.662245	0.873538	0.601765	0.898696	0.422821	0.985645	0.0126275	0.277301	5818.04	0.00700763	0.00278507	0.0125526	0.150684	5783.55	0.00719022	0.00285455	0.344536	0.909245	0.00374703	0.00395477	0.7602	0.901632	0.00139062	0.00454996	0.0900838	0.198369	-0.00343148	0.00201477	0.297666	0.841776	0.0383264	0.0367056	0.654279
cg08734527	1	18092835	ACTL8	ACTL8	protein_coding	11007	5'UTR			8.66592e-06	0.0281182	3.99278	0.520224	0.862155	0.943789	0.988118	0.485803	0.778483	0.119355	0.58667	0.645089	0.991262	5.78793e-05	0.10052	26.6676	-0.0139688	0.0034015	1.55714e-05	0.0251848	7.17446	-0.0153199	0.00345943	0.369447	0.915126	-0.00431124	0.00479277	0.109747	0.373067	-0.00885804	0.00551408	0.0479042	0.124852	-0.00485991	0.0024417	0.21822	0.804708	0.0549433	0.0444834	0.588414
cg25794529	13	25321494	AL391560.2		lncRNA	-302		Island	Island	8.81771e-06	0.0282803	4.06272	0.91527	0.982557	0.694219	0.923356	0.518434	0.797875	0.938778	0.988605	0.916727	0.998963	0.000315567	0.137337	145.396	-0.00703164	0.001919	0.000548825	0.0533691	252.868	-0.00696446	0.00198295	0.970281	0.997848	0.000102479	0.00274723	0.911208	0.967156	0.000352908	0.00316069	0.916798	0.95249	-0.000146396	0.00139959	0.70357	0.9553	-0.00971599	0.025498	0.23838
cg26832832	19	57898729	AC003002.1		protein_coding	23795		N_Shelf	N_Shelf	8.83864e-06	0.0282803	4.07236	0.136181	0.595608	0.730602	0.934333	0.291523	0.637645	0.749837	0.944813	0.781832	0.995971	7.44696e-06	0.0581551	3.43115	-0.0167797	0.00364959	3.94103e-06	0.0188983	1.81581	-0.0176158	0.00371204	0.171653	0.846614	0.00705486	0.00514275	0.254792	0.55547	-0.0067572	0.00591673	0.0763417	0.1758	-0.00466751	0.00262	0.430691	0.889887	0.037689	0.0477317	0.285217
cg09532691	6	30594313	ATAT1;ATAT1;ATAT1;ATAT1;ATAT1;ATAT1;ATAT1;ATAT1;ATAT1	C6orf134	protein_coding;protein_coding;protein_coding;protein_coding;protein_coding;protein_coding;protein_coding;protein_coding;protein_coding	-306;-339;-350;-338;-340;-320;-357;-384;-379	TSS1500			9.08737e-06	0.0286826	4.18696	0.0231602	0.348601	0.000722606	0.108074	0.358344	0.692997	0.53756	0.874277	0.890209	0.998696	0.000249441	0.133418	114.929	0.0106625	0.00286016	5.02358e-05	0.0313199	23.1459	0.0118618	0.00286227	0.0247008	0.682993	0.00897406	0.00396546	0.0674267	0.295525	0.00838887	0.00456225	0.0443699	0.117982	-0.00408744	0.00202022	0.665145	0.947658	-0.0159534	0.0368048	0.621764
cg25598370	6	116427195	NT5DC1;NT5DC1	NT5DC1	protein_coding;protein_coding	5179;5181	Body			9.10071e-06	0.0286826	4.19311	0.964441	0.99256	0.00430113	0.19715	0.270227	0.617867	0.919037	0.98452	0.416416	0.985644	0.0344553	0.356578	15875.1	0.0068732	0.00322862	0.0261944	0.205874	12068.9	0.00729359	0.00325625	0.921074	0.994062	-0.000447545	0.00451129	0.399369	0.683565	0.00438339	0.00519024	0.0290741	0.0861003	-0.0050522	0.0022983	0.360424	0.866709	0.038381	0.0418709	0.0150756
cg12441957	10	130316284								9.19139e-06	0.0286826	4.23489	0.243153	0.701313	0.326916	0.759623	0.693872	0.888125	0.880414	0.976505	0.464889	0.98644	0.000110714	0.110471	51.0108	0.0109391	0.00277506	0.000167645	0.0392519	77.2414	0.0108986	0.00284148	0.340014	0.908387	0.00376506	0.00393666	0.992575	0.997406	4.22021e-05	0.00452912	0.156568	0.29496	-0.00285194	0.00200555	0.83146	0.977076	0.00778637	0.0365375	0.0893149
cg13185308	11	17498819	ABCC8;ABCC8;ABCC8;ABCC8;ABCC8;ABCC8;ABCC8;ABCC8;ABCC8;ABCC8;ABCC8;ABCC8;ABCC8;ABCC8;ABCC8;ABCC8;ABCC8;ABCC8;ABCC8;ABCC8;ABCC8;ABCC8;ABCC8;ABCC8;ABCC8;ABCC8;ABCC8;ABCC8;ABCC8;ABCC8;AC124798.3;AC124798.3	ABCC8	protein_coding;protein_coding;protein_coding;protein_coding;protein_coding;protein_coding;protein_coding;protein_coding;protein_coding;protein_coding;protein_coding;protein_coding;protein_coding;protein_coding;protein_coding;protein_coding;protein_coding;protein_coding;protein_coding;protein_coding;protein_coding;protein_coding;protein_coding;protein_coding;protein_coding;protein_coding;protein_c…	-426;-426;-452;-616;-493;-464;-460;-541;-511;-426;-427;-392;-426;-430;-399;-414;-464;-428;-502;-427;-426;-487;-419;-427;-427;-437;-597;-427;-432;-399;677;341	TSS1500	S_Shore	S_Shore	9.21341e-06	0.0286826	4.24503	0.259396	0.713741	0.263485	0.715697	0.112057	0.423023	0.219865	0.693785	0.621565	0.991212	1.8778e-05	0.0780687	8.65187	0.0132879	0.00303285	1.99338e-05	0.0262412	9.18442	0.0136256	0.00311823	0.26077	0.883547	0.00487196	0.00432007	0.762017	0.902503	0.0015072	0.00497024	0.302542	0.467341	0.00227494	0.00220088	0.233317	0.812764	0.0479331	0.0400961	0.870663
cg06439293	9	93956212	AL158071.2		lncRNA	19117		Island	Island	9.29894e-06	0.0287546	4.28444	0.00652627	0.236893	0.0230078	0.34105	0.474013	0.77111	0.458912	0.841238	0.0988444	0.973354	0.00056688	0.148554	261.187	0.00611579	0.00174655	0.000148829	0.038341	68.5724	0.00678104	0.00175363	0.0103813	0.618506	0.00628566	0.00242952	0.186876	0.480058	0.0037019	0.00279516	0.252896	0.412954	0.00141922	0.00123773	0.513231	0.914148	0.0147692	0.0225492	0.0601384
cg14489817	15	89164522	AEN;AEN;AEN;AEN;AEN	AEN	protein_coding;protein_coding;protein_coding;protein_coding;protein_coding	-49;-46;-90;-79;-90	TSS200	Island	Island	9.37891e-06	0.0288086	4.32128	0.134196	0.592865	0.32334	0.757278	0.675857	0.879951	0.00173404	0.167676	0.483728	0.986809	0.000175168	0.122439	80.7078	0.00780934	0.00204316	0.000152103	0.0384087	70.0805	0.00798987	0.0020693	0.247833	0.879146	0.00332267	0.00286685	0.816353	0.927173	0.000766998	0.00329831	0.518386	0.670553	-0.000944928	0.00146053	0.00431097	0.452142	0.0768257	0.0266083	0.66566
cg12023832	19	39900334	MIR4530		miRNA	-15		Island	Island	9.53902e-06	0.0291063	4.39506	0.0142177	0.300576	0.901478	0.97858	0.198518	0.543571	0.499432	0.858836	0.682965	0.992812	0.000121352	0.112954	55.9121	-0.00828239	0.00211382	3.27045e-05	0.0289099	15.0684	-0.00886305	0.00208543	0.0379918	0.719173	-0.00603474	0.0028892	0.397407	0.682018	-0.00281901	0.00332402	0.249161	0.408749	-0.00170115	0.00147192	0.551524	0.92334	0.0159951	0.0268157	0.000281725
cg19788941	2	23907989	AC009242.1;AC009242.1;KLHL29;KLHL29	KLHL29	lncRNA;lncRNA;protein_coding;protein_coding	335;335;42727;299940	Body			9.74901e-06	0.0293103	4.49181	0.00239121	0.173284	0.518043	0.858937	0.830184	0.943248	0.732238	0.93976	0.267713	0.978999	0.000301894	0.136733	139.096	0.00817045	0.00222248	0.000414348	0.0488508	190.909	0.00816188	0.00227299	0.0256976	0.686299	0.00707735	0.00314905	0.811805	0.925103	-0.000863761	0.00362298	0.723988	0.828005	-0.000567326	0.0016043	0.937456	0.992001	-0.00229627	0.0292275	0.602092
cg01715572	2	232093057	ARMC9;ARMC9;ARMC9	ARMC9	protein_coding;protein_coding;protein_coding	29798;13410;29713	Body			9.75178e-06	0.0293103	4.49309	0.955066	0.990792	0.517116	0.858541	0.356904	0.691852	0.176837	0.653998	0.674599	0.992362	0.00933028	0.258987	4298.88	0.00657478	0.00250525	0.0061152	0.113776	2817.55	0.00703416	0.00253861	0.524856	0.946306	0.00224033	0.00351706	0.53595	0.778935	0.00250881	0.00404637	0.00762327	0.0312392	0.00482978	0.00179178	0.317991	0.85064	0.0326783	0.032643	0.433661
cg12418173	5	134280096	PCBD2;PCBD2;PCBD2;PCBD2	PCBD2	protein_coding;protein_coding;protein_coding;protein_coding	39275;39233;35576;39286	Body			9.85469e-06	0.0293103	4.5405	0.0508077	0.441483	0.903037	0.978959	0.288519	0.634891	0.746679	0.943941	0.488965	0.987458	0.0240182	0.323444	11066.2	0.00989861	0.00435362	0.0501041	0.274299	23085.2	0.00848955	0.00430738	0.19126	0.856231	0.0078251	0.00596754	0.117478	0.385399	-0.0107942	0.00686565	0.00136384	0.00832372	-0.00987331	0.00304019	0.268425	0.828718	0.0614665	0.0553869	0.0460519
cg12937580	14	91862907	CCDC88C;CCDC88C;CCDC88C;CCDC88C;CCDC88C;CCDC88C	CCDC88C	protein_coding;protein_coding;protein_coding;protein_coding;protein_coding;protein_coding	20784;21258;21282;12196;21116;20276	Body			9.86032e-06	0.0293103	4.54309	0.560733	0.879114	0.443943	0.825032	0.13195	0.455124	0.568516	0.886502	0.590742	0.990309	4.25284e-06	0.0554222	1.95947	0.0081189	0.00171822	4.38637e-06	0.0193591	2.021	0.00830974	0.00176	0.831399	0.985824	0.000519818	0.00243835	0.766633	0.904768	0.000833696	0.00280532	0.237561	0.395395	0.00147159	0.00124223	0.546461	0.922159	0.0136714	0.0226312	0.0595921
cg11809897	5	110427798	AC008572.1;WDR36;WDR36;WDR36;WDR36;WDR36	WDR36	lncRNA;protein_coding;protein_coding;protein_coding;protein_coding;protein_coding	16;-221;384;-214;-247;-72	TSS200	Island	Island	9.94408e-06	0.0293698	4.58169	0.512017	0.858785	0.166806	0.628772	0.749735	0.911849	0.122681	0.591193	0.624626	0.991212	4.00399e-06	0.0554222	1.84482	0.0197545	0.0041687	1.62592e-05	0.0251848	7.49136	0.0188752	0.00427215	0.371928	0.915734	-0.00529649	0.00591874	0.312701	0.611223	-0.00689198	0.0068095	0.405092	0.569155	0.00251574	0.00301533	0.341257	0.859912	0.052404	0.0549339	0.189744
cg09135695	17	48638091	CACNA1G;CACNA1G;CACNA1G;CACNA1G;CACNA1G;CACNA1G;CACNA1G;CACNA1G;CACNA1G;CACNA1G;CACNA1G;CACNA1G;CACNA1G;CACNA1G;CACNA1G;CACNA1G;CACNA1G;CACNA1G;CACNA1G;CACNA1G;CACNA1G;CACNA1G;CACNA1G;CACNA1G;CACNA1G;CACNA1G;CACNA1G;CACNA1G;CACNA1G;CACNA1G;CACNA1G;CACNA1G;CACNA1G-AS1;CACNA1G-AS1;CACNA1G-AS1	CACNA1G;CACNA1G;CACNA1G;CACNA1G;CACNA1G;CACNA1G;CACNA1G;CACNA1G;CACNA1G;CACNA1G;CACNA1G;CACNA1G;CACNA1G;CACNA1G;CACNA1G	protein_coding;protein_coding;protein_coding;protein_coding;protein_coding;protein_coding;protein_coding;protein_coding;protein_coding;protein_coding;protein_coding;protein_coding;protein_coding;protein_coding;protein_coding;protein_coding;protein_coding;protein_coding;protein_coding;protein_coding;protein_coding;protein_coding;protein_coding;protein_coding;protein_coding;protein_coding;protein_c…	-358;-338;-730;15;-338;-702;-730;-555;-730;-730;-730;-730;-730;-730;-730;-730;-730;-730;-730;-730;-730;-730;-730;-730;-730;-730;-730;-730;-730;-730;-730;-730;-1279;1379;-1319	TSS1500;TSS1500;TSS1500;TSS1500;TSS1500;TSS1500;TSS1500;TSS1500;TSS1500;TSS1500;TSS1500;TSS1500;TSS1500;TSS1500;TSS1500	Island	Island	1.00285e-05	0.0294304	4.62057	0.104826	0.551635	0.0323071	0.379922	0.227338	0.575742	0.0585589	0.482663	0.510561	0.988445	5.79925e-06	0.0556587	2.67197	-0.00767207	0.00164816	2.59399e-05	0.0281681	11.9517	-0.00714157	0.0016584	0.222609	0.869174	0.00281087	0.00229758	0.135643	0.412598	0.00396037	0.00264337	0.0412804	0.111831	-0.00240411	0.00117051	0.0460597	0.642339	0.0428045	0.0213247	0.245972
cg27290103	2	218713647	TNS1;TNS1;TNS1;TNS1;TNS1;TNS1;TNS1;TNS1;TNS1;TNS1;TNS1	TNS1	protein_coding;protein_coding;protein_coding;protein_coding;protein_coding;protein_coding;protein_coding;protein_coding;protein_coding;protein_coding;protein_coding	95205;56538;71286;71286;154072;36957;9710;95082;95082;161498;142091	Body			1.02582e-05	0.0298926	4.72642	0.413381	0.811527	0.041549	0.411535	0.0577383	0.313457	0.502698	0.860261	0.462539	0.98644	0.00215466	0.191781	992.748	0.00717899	0.00231039	0.00129348	0.0683367	595.964	0.00767011	0.00235031	0.712073	0.973762	-0.00120347	0.00325618	0.270233	0.570965	0.00414173	0.00374623	0.838988	0.904441	-0.0003375	0.00165888	0.265523	0.827548	0.0337439	0.0302217	0.0197206
cg09984602	15	61114065	RORA;RORA;RORA;RORA;RORA	RORA	protein_coding;protein_coding;protein_coding;protein_coding;protein_coding	407437;407268;407378;407360;407366	Body			1.04737e-05	0.0298926	4.82571	0.935652	0.987156	0.00719965	0.234431	0.00879387	0.128154	0.0129525	0.310241	0.0606358	0.973354	0.0388502	0.368683	17900	0.00772996	0.00371801	0.0378299	0.241972	17430	0.007881	0.0037699	0.689611	0.971042	-0.00208895	0.00522292	0.643145	0.841438	0.0027882	0.00600896	0.193818	0.342938	-0.00346901	0.00266084	0.246642	0.819135	-0.0563253	0.0484757	0.012647
cg20656637	5	52776630	FST;FST	FST;FST	protein_coding;protein_coding	171;174	1stExon;1stExon	S_Shore	Island	1.04832e-05	0.0298926	4.83007	0.532885	0.867446	0.107281	0.549079	0.0329261	0.240873	0.728135	0.93859	0.18594	0.97352	0.000284994	0.136128	131.31	-0.00589307	0.0015962	7.26676e-05	0.0327926	33.4812	-0.00656794	0.0016211	0.516682	0.944946	0.00145898	0.00224591	0.0620116	0.283873	-0.00484918	0.00258392	0.023816	0.07415	-0.00260576	0.00114419	0.988615	0.998543	-0.000297815	0.0208451	0.622816
cg10753283	13	114912269						N_Shore	N_Shore	1.06189e-05	0.0298926	4.89259	0.753364	0.94195	0.175877	0.638918	0.0428266	0.272412	0.199874	0.675926	0.511405	0.988445	0.000457156	0.144926	210.632	0.00873794	0.0024531	0.00013061	0.0372935	60.1778	0.00954917	0.00244788	0.394694	0.920901	0.00289271	0.00339136	0.234669	0.534543	0.00465086	0.00390175	0.0025502	0.0134827	0.00527943	0.00172774	0.188122	0.787143	-0.041569	0.0314764	0.0333708
cg13073302	17	637000	TLCD3A;TLCD3A;TLCD3A;TLCD3A;TLCD3A;TLCD3A	FAM57A	protein_coding;protein_coding;protein_coding;protein_coding;protein_coding;protein_coding	1176;1164;1083;1214;1348;635	Body	S_Shore	S_Shore	1.06295e-05	0.0298926	4.89749	0.345666	0.773556	0.000934248	0.117858	0.449349	0.755915	0.821637	0.963152	0.360351	0.982187	0.000909046	0.162007	418.838	-0.0123943	0.00368195	3.03862e-05	0.0289099	14.0003	-0.0154676	0.00362414	0.58406	0.95656	-0.00275325	0.00502098	0.000155743	0.0320345	-0.0222686	0.00577663	0.0221822	0.0703157	-0.00589633	0.00255796	0.643317	0.943379	0.0216122	0.0466014	0.0371815
cg13706079	14	55179960	SAMD4A;SAMD4A;SAMD4A;SAMD4A;SAMD4A	SAMD4A;SAMD4A	protein_coding;protein_coding;protein_coding;protein_coding;protein_coding	145630;145630;146114;25222;145630	Body;Body			1.06943e-05	0.0298926	4.92733	0.0138691	0.298173	0.241898	0.699025	0.907749	0.97142	0.20131	0.67733	0.358046	0.982052	0.000259677	0.134238	119.645	-0.0159537	0.00429197	3.33371e-05	0.0289099	15.3599	-0.018218	0.00429131	0.0304615	0.702813	-0.0129574	0.00594529	0.0295313	0.201059	-0.0149931	0.00684005	0.0404058	0.110042	-0.00624827	0.00302885	0.0916172	0.708315	0.0935325	0.0551803	0.434584
cg00218415	20	60586720	TAF4;TAF4	TAF4	protein_coding;protein_coding	54147;1220	Body		N_Shore	1.07594e-05	0.0298926	4.95736	0.244574	0.702533	0.580037	0.883159	0.237604	0.586469	0.0812283	0.52843	0.365629	0.982211	0.000371024	0.140611	170.947	0.00744625	0.00205707	0.000303942	0.0454511	140.04	0.00772561	0.00210162	0.370479	0.915361	-0.00261345	0.00291164	0.585268	0.808661	0.00183098	0.00334984	0.193211	0.342179	0.00193653	0.00148335	0.0872985	0.703329	0.0464328	0.0270239	0.55964
cg00304288	6	30294170	HCG17;HCG18;HCG18;HCG18;HCG18;HCG18;HCG18;HCG18;HCG18;HCG18;HCG18;HCG18;HCG18;HCG18;HCG18;HCG18;HCG18;HCG18;HCG18;HCG18;HCG18;HCG18;HCG18;HCG18;HCG18;HCG18;HCG18;HCG18;HCG18;TRIM39;TRIM39;TRIM39;TRIM39;TRIM39;TRIM39;TRIM39;TRIM39;TRIM39	TRIM39;HCG18;HCG18;TRIM39	lncRNA;lncRNA;lncRNA;lncRNA;lncRNA;lncRNA;lncRNA;lncRNA;lncRNA;lncRNA;lncRNA;lncRNA;lncRNA;lncRNA;lncRNA;lncRNA;lncRNA;lncRNA;lncRNA;lncRNA;lncRNA;lncRNA;lncRNA;lncRNA;lncRNA;lncRNA;lncRNA;lncRNA;lncRNA;protein_coding;protein_coding;protein_coding;protein_coding;protein_coding;protein_coding;protein_coding;protein_coding;protein_coding	-258;146;505;758;309;-58;3;-16;-48;476;-255;12;990;61;474;1;309;309;476;971;694;469;417;454;479;98;-6;-6;970;-451;-866;-527;-451;-564;-1130;-512;-442;-86	TSS1500;Body;Body;TSS1500	Island	Island	1.08578e-05	0.0298926	5.0027	0.41064	0.81013	0.220899	0.681194	0.673822	0.8789	0.570059	0.887062	0.17492	0.97352	0.000591463	0.149429	272.514	0.00608355	0.00174332	0.000612448	0.0549185	282.182	0.00627817	0.0018035	0.41167	0.924737	-0.00205554	0.00249861	0.571217	0.800642	0.00163048	0.00287465	0.989796	0.994237	-1.62993e-05	0.00127293	0.722187	0.958754	0.00825665	0.0231905	0.918073
cg16539957	14	38066873	TTC6		protein_coding	1821		N_Shore	N_Shore	1.09652e-05	0.0298926	5.05216	0.709568	0.929275	0.313897	0.750837	0.480667	0.775177	0.0447307	0.447445	0.265944	0.978999	0.000120535	0.112954	55.5358	-0.0105929	0.00270231	4.904e-05	0.0312548	22.5949	-0.0114467	0.00275812	0.826292	0.98528	0.000839686	0.00382117	0.130258	0.4047	-0.00667923	0.00439625	0.617878	0.750191	-0.000972646	0.00194671	0.0541055	0.657926	0.0687089	0.0354656	0.426541
cg03617406	18	45457601	SMAD2;SMAD2;SMAD2;SMAD2;SMAD2;SMAD2;SMAD2;SMAD2	SMAD2;SMAD2;SMAD2	protein_coding;protein_coding;protein_coding;protein_coding;protein_coding;protein_coding;protein_coding;protein_coding	-570;-83;-88;-392;-630;-867;-374;-387	TSS200;TSS1500;TSS200	Island	Island	1.0976e-05	0.0298926	5.05715	0.409948	0.809843	0.534394	0.86583	0.635114	0.860567	0.162599	0.638743	0.234777	0.97628	0.000133444	0.114662	61.4837	0.00808321	0.00207606	0.000326166	0.0463205	150.279	0.00772457	0.00211242	0.348817	0.910122	-0.0027483	0.00292659	0.630554	0.834618	-0.00162185	0.00336704	0.190596	0.338949	-0.00195801	0.00149097	0.254699	0.822699	-0.0310273	0.0271627	0.043797
cg23164850	17	79495348	FSCN2;FSCN2	FSCN2;FSCN2	protein_coding;protein_coding	-210;-55	TSS200;TSS200	Island	Island	1.12319e-05	0.0298926	5.17502	0.0868489	0.520742	0.508265	0.854754	0.475134	0.771771	0.0355956	0.417947	0.461376	0.98644	3.35885e-06	0.0554222	1.54758	-0.0115477	0.00241678	3.78854e-07	0.0144057	0.174555	-0.0124364	0.00236721	0.231074	0.873009	0.00393955	0.00327959	0.131458	0.406529	-0.00571463	0.00377316	0.085848	0.191485	-0.00288413	0.0016708	0.323881	0.853258	-0.0301024	0.030439	3.8454e-05
cg10505791	11	118928229	HYOU1;HYOU1;HYOU1;HYOU1;HYOU1;HYOU1;HYOU1;HYOU1;HYOU1;HYOU1;HYOU1;HYOU1;HYOU1;HYOU1;HYOU1;HYOU1;HYOU1;HYOU1;HYOU1;HYOU1	HYOU1;HYOU1	protein_coding;protein_coding;protein_coding;protein_coding;protein_coding;protein_coding;protein_coding;protein_coding;protein_coding;protein_coding;protein_coding;protein_coding;protein_coding;protein_coding;protein_coding;protein_coding;protein_coding;protein_coding;protein_coding;protein_coding	-383;-493;-342;-383;-388;-667;-315;-380;-380;-607;-412;-378;-375;-360;-323;-405;-312;-383;-405;-290	TSS1500;TSS1500	Island	Island	1.12447e-05	0.0298926	5.18094	0.241209	0.699783	0.0794406	0.501197	0.954671	0.986072	0.00621111	0.248674	0.386516	0.983696	0.00499565	0.226712	2301.72	0.00438511	0.00154521	0.00377501	0.0960207	1739.32	0.00458191	0.00156349	0.30482	0.897963	-0.00222844	0.0021661	0.461674	0.728926	0.00183793	0.00249209	0.154716	0.292502	-0.00157633	0.00110353	0.0129015	0.536986	0.0504393	0.0201043	0.532759
cg23332900	2	27165540	DPYSL5;DPYSL5;DPYSL5;DPYSL5	DPYSL5	protein_coding;protein_coding;protein_coding;protein_coding	94540;94383;4213;94248	Body			1.14159e-05	0.0298926	5.25983	0.111471	0.561647	0.064129	0.469322	0.0218848	0.198781	0.0239692	0.373173	0.87661	0.998493	0.000543395	0.148502	250.366	0.00645603	0.00183745	0.000172005	0.0396649	79.2505	0.0070537	0.00184229	0.0765574	0.775213	0.00454364	0.00255235	0.291434	0.591455	0.00310609	0.00293648	0.021888	0.0696263	0.00300406	0.00130031	0.112391	0.729692	0.037773	0.0236893	0.0868621
cg01473955	12	99287876	ANKS1B;ANKS1B;ANKS1B;ANKS1B;ANKS1B;ANKS1B;ANKS1B;ANKS1B;ANKS1B;ANKS1B;ANKS1B;ANKS1B;ANKS1B;ANKS1B;ANKS1B;ANKS1B;ANKS1B;ANKS1B;ANKS1B;ANKS1B;ANKS1B	ANKS1B;ANKS1B;ANKS1B	protein_coding;protein_coding;protein_coding;protein_coding;protein_coding;protein_coding;protein_coding;protein_coding;protein_coding;protein_coding;protein_coding;protein_coding;protein_coding;protein_coding;protein_coding;protein_coding;protein_coding;protein_coding;protein_coding;protein_coding;protein_coding	794;802;1199;260395;260395;1090174;260993;1090140;1166;260770;260667;260649;764;260649;352338;-381;1111;767;260618;1111;1203	Body;Body;Body	N_Shore	N_Shore	1.15225e-05	0.0298926	5.30895	0.994388	0.998829	0.173017	0.63591	0.762665	0.917036	0.826329	0.964373	0.218262	0.975321	0.00836464	0.253136	3853.97	0.00484954	0.00182131	0.0119051	0.147675	5485.24	0.00479432	0.00188897	0.875029	0.990103	-0.000412117	0.00261703	0.89024	0.958542	-0.000416033	0.00301089	0.887377	0.934706	0.000189062	0.00133326	0.825658	0.976022	-0.00535734	0.0242896	0.764975
cg04583341	12	116713967	MED13L;MED13L;MED13L;MED13L;MED13L	MED13L	protein_coding;protein_coding;protein_coding;protein_coding;protein_coding	1532;598;920;1013;134	Body	N_Shore		1.16199e-05	0.0298926	5.3538	0.575207	0.884525	0.0487994	0.431792	0.00686863	0.113454	0.108534	0.57245	0.626546	0.991212	0.00158428	0.180993	729.949	0.00771979	0.00241139	0.000626891	0.0552164	288.837	0.00846144	0.00243531	0.672172	0.968556	-0.00142984	0.00337394	0.128178	0.401771	0.0059298	0.00388172	0.209891	0.362676	0.00216215	0.00171887	0.381	0.873503	-0.0274939	0.0313147	0.0109625
cg24249248	7	150434541	GIMAP1-GIMAP5;GIMAP5;GIMAP5;GIMAP5;GIMAP5;GIMAP5;GIMAP5	GIMAP5;GIMAP5	protein_coding;protein_coding;protein_coding;protein_coding;protein_coding;protein_coding;protein_coding	20785;105;-174;-199;-157;-156;15200	1stExon;5'UTR			1.16285e-05	0.0298926	5.35779	0.0771266	0.502541	0.682833	0.919579	0.865048	0.956175	0.903448	0.981284	0.0297957	0.973354	0.000362657	0.139244	167.093	0.0277911	0.00766414	0.000354613	0.0470794	163.386	0.0285556	0.00785831	0.193519	0.857453	-0.0142034	0.0108871	0.643483	0.841614	0.00580605	0.0125256	0.56273	0.707266	0.00321559	0.00554648	0.851	0.980033	-0.0190054	0.101047	0.093247
cg03677101	3	187461796	AC072022.2;BCL6;BCL6;BCL6;BCL6;BCL6	BCL6	protein_coding;protein_coding;protein_coding;protein_coding;protein_coding;protein_coding	322;1461;1465;1430;1452;1718	5'UTR	Island	N_Shore	1.17119e-05	0.0298926	5.39622	0.511192	0.858411	0.30138	0.74202	0.10177	0.40527	0.158165	0.633784	0.156196	0.97352	0.000370289	0.140611	170.609	-0.00680751	0.00188033	0.000206796	0.0415346	95.2804	-0.00722166	0.00191056	0.527339	0.946847	-0.00167598	0.00264694	0.344305	0.639236	-0.00288673	0.0030453	0.34051	0.506647	-0.00128839	0.0013485	0.135953	0.749206	-0.0367779	0.0245672	0.0374701
cg04785213	12	69743616	LYZ;LYZ;LYZ	LYZ	protein_coding;protein_coding;protein_coding	1455;1450;1452	Body			1.17141e-05	0.0298926	5.39722	0.589905	0.889911	0.296302	0.738582	0.251655	0.600615	0.813743	0.961433	0.56088	0.988885	0.011221	0.26974	5170.01	-0.00872725	0.00341068	0.00854919	0.129365	3938.99	-0.00932667	0.00351194	0.874797	0.990103	0.000767633	0.00486553	0.376444	0.665576	-0.00496206	0.00559779	0.890845	0.936806	-0.000340605	0.00247877	0.565017	0.92579	0.0260277	0.0451587	0.151546
cg05236399	4	7660950	SORCS2;SORCS2;SORCS2	SORCS2	protein_coding;protein_coding;protein_coding	262945;466685;277325	Body			1.17191e-05	0.0298926	5.39951	0.699112	0.925858	0.380835	0.791719	0.365527	0.698314	0.0596637	0.484605	0.45273	0.98644	2.55144e-05	0.0808326	11.7556	-0.0128462	0.00298206	7.29512e-05	0.0328492	33.6119	-0.0123953	0.00306016	0.998923	0.999901	-5.72726e-06	0.00423962	0.489597	0.748314	0.00337644	0.00487768	0.312241	0.477646	-0.00218814	0.00215989	0.0874549	0.703553	0.0675768	0.0393494	0.857844
cg09170679	7	77427853	PHTF2;PHTF2;PHTF2;PHTF2;PHTF2;PHTF2;TMEM60	PHTF2;PHTF2;TMEM60	protein_coding;protein_coding;protein_coding;protein_coding;protein_coding;protein_coding;protein_coding	-365;-269;-352;-256;-269;-277;-101	TSS1500;TSS1500;TSS200	Island	Island	1.1733e-05	0.0298926	5.40592	0.0472736	0.432195	0.280541	0.727921	0.688601	0.885789	0.669248	0.921165	0.881213	0.998537	1.63918e-05	0.07467	7.55243	-0.00805397	0.0018248	6.49568e-06	0.0212245	2.99285	-0.00854307	0.00184432	0.0931995	0.794075	0.00430998	0.00255517	0.149614	0.432056	-0.0042521	0.00293972	0.442623	0.60404	-0.00100142	0.00130174	0.784037	0.969655	-0.00650821	0.0237154	0.0333692
cg04739400	7	157978900	PTPRN2;PTPRN2;PTPRN2;PTPRN2;PTPRN2	PTPRN2;PTPRN2;PTPRN2	protein_coding;protein_coding;protein_coding;protein_coding;protein_coding	401566;401504;401616;19070;401581	Body;Body;Body	N_Shore	N_Shore	1.17852e-05	0.0298926	5.42995	0.956283	0.99094	0.392471	0.798454	0.0125313	0.152543	0.706515	0.932353	0.459517	0.98644	0.22327	0.632843	102871	0.00480202	0.00393105	0.473002	0.7521	217933	0.00278073	0.00386772	0.471245	0.936474	-0.00386781	0.00535844	0.0448406	0.243672	-0.0124454	0.00616487	0.00207204	0.0114907	-0.00851818	0.00272988	0.582944	0.93007	0.0273524	0.0497335	0.00209019
cg10498361	20	21284574	AL117332.1;XRN2	XRN2	lncRNA;protein_coding	-231;605	Body	S_Shore	S_Shore	1.1793e-05	0.0298926	5.43357	0.311131	0.751115	0.000163978	0.0672193	0.825111	0.941246	0.156573	0.631873	0.139127	0.97352	6.34684e-05	0.102665	29.2428	0.0122312	0.00299522	1.01574e-06	0.0144057	0.467995	0.0148289	0.00293984	0.428075	0.927786	0.0032343	0.00407292	8.36991e-05	0.027576	0.0188168	0.00468589	0.047918	0.124876	0.00412972	0.00207497	0.0517126	0.652762	-0.0739852	0.0378022	0.205079
cg01148088	2	7057227	GRASLND;GRASLND;GRASLND;GRASLND;GRASLND;GRASLND;GRASLND;GRASLND;GRASLND;GRASLND;GRASLND;GRASLND;GRASLND;GRASLND;GRASLND;GRASLND;GRASLND;GRASLND;GRASLND;GRASLND;GRASLND;GRASLND;GRASLND;GRASLND;GRASLND;GRASLND;RNF144A;RNF144A	RNF144A	lncRNA;lncRNA;lncRNA;lncRNA;lncRNA;lncRNA;lncRNA;lncRNA;lncRNA;lncRNA;lncRNA;lncRNA;lncRNA;lncRNA;lncRNA;lncRNA;lncRNA;lncRNA;lncRNA;lncRNA;lncRNA;lncRNA;lncRNA;lncRNA;lncRNA;lncRNA;protein_coding;protein_coding	1614;1587;1572;1571;1568;1612;1572;241;1494;1426;1625;1585;1639;1614;1494;1585;1276;1625;1564;1585;1494;1625;1553;1494;1494;1582;-316;-393	TSS1500	N_Shore	N_Shore	1.18116e-05	0.0298926	5.44214	0.233218	0.693343	0.00928819	0.254043	0.978176	0.993437	0.52124	0.868058	0.443132	0.986072	0.00798606	0.250635	3679.54	-0.01143	0.00426689	0.00114139	0.0660087	525.891	-0.0135354	0.00410086	0.612357	0.960466	-0.00288336	0.00568143	0.0239399	0.182591	-0.0148728	0.00653648	0.0335665	0.0958682	0.00619385	0.00289443	0.590806	0.931986	0.0283975	0.0527313	4.51887e-05
cg09079252	12	8380050	ALG1L10P;FAM90A1;FAM90A1;FAM90A1	FAM90A1	unprocessed_pseudogene;protein_coding;protein_coding;protein_coding	-280;148;134;165	5'UTR			1.18206e-05	0.0298926	5.44627	0.777449	0.948748	0.0467318	0.42627	0.409167	0.729409	0.0279424	0.388682	0.364263	0.982211	0.000357104	0.138826	164.534	-0.00765339	0.00210816	2.98786e-05	0.0289099	13.7664	-0.00893119	0.00209062	0.31288	0.900606	0.0029304	0.0028964	0.00230886	0.0707284	-0.0102861	0.0033323	0.751868	0.847095	0.000467184	0.00147558	0.011473	0.525354	0.0685878	0.0268825	0.218378
cg08844848	3	3840514	LRRN1;LRRN1;SUMF1;SUMF1;SUMF1;SUMF1	LRRN1	protein_coding;protein_coding;protein_coding;protein_coding;protein_coding;protein_coding	-601;-866;668432;1067;2046;-615	TSS1500	Island	Island	1.18957e-05	0.0298926	5.48087	0.562403	0.879721	0.433791	0.820015	0.681031	0.882396	0.516805	0.866325	0.111445	0.973354	0.000109768	0.110471	50.575	-0.00930384	0.0023589	7.93132e-05	0.0331307	36.5432	-0.00975697	0.00242148	0.702509	0.97266	-0.00128314	0.00335478	0.355975	0.649006	-0.00357094	0.00385967	0.684007	0.799532	0.000696618	0.00170911	0.485245	0.907179	-0.0217704	0.0311369	0.0814452
cg18237191	12	127938182	AC068787.4		lncRNA	1998		N_Shore	N_Shelf	1.19358e-05	0.0298926	5.49937	0.213126	0.675962	0.274808	0.723941	0.548617	0.815132	0.50475	0.860972	0.665021	0.992136	0.000646437	0.150587	297.843	-0.0120196	0.00346948	0.000202953	0.0414119	93.5098	-0.0130823	0.00345647	0.185955	0.85418	0.00635544	0.00478868	0.131253	0.40619	-0.00834867	0.00550937	0.014739	0.0516333	-0.00600139	0.00243961	0.778372	0.968679	-0.0125256	0.0444454	0.0157621
cg14459995	17	42263999	ASB16-AS1;ASB16-AS1;ASB16-AS1;ASB16-AS1;ASB16-AS1;ASB16-AS1;ASB16-AS1;ASB16-AS1;TMUB2;TMUB2;TMUB2;TMUB2;TMUB2;TMUB2;TMUB2;TMUB2;TMUB2;TMUB2;TMUB2;TMUB2	TMUB2;TMUB2;C17orf65;TMUB2;C17orf65	lncRNA;lncRNA;lncRNA;lncRNA;lncRNA;lncRNA;lncRNA;lncRNA;protein_coding;protein_coding;protein_coding;protein_coding;protein_coding;protein_coding;protein_coding;protein_coding;protein_coding;protein_coding;protein_coding;protein_coding	77;77;-5;87;73;84;93;79;-575;-355;-339;-341;-1301;-418;-603;-644;-631;-1023;-419;-641	TSS1500;TSS1500;1stExon;TSS1500;5'UTR	Island	Island	1.19514e-05	0.0298926	5.50653	0.797954	0.954418	0.268525	0.719435	0.129357	0.451117	0.366177	0.793968	0.744593	0.995021	6.34194e-06	0.0556954	2.92202	0.00756681	0.0016327	3.2726e-05	0.0289099	15.0783	0.00708219	0.00166646	0.907981	0.993044	-0.000267195	0.00230876	0.194997	0.489822	-0.0034538	0.00265622	0.0645954	0.155602	-0.00218569	0.00117621	0.700425	0.954697	0.00825627	0.0214284	0.17294
cg23190472	4	17600122	AC006160.1;AC006160.1;LAP3;LAP3;LAP3;LAP3;LAP3;LAP3	LAP3	lncRNA;lncRNA;protein_coding;protein_coding;protein_coding;protein_coding;protein_coding;protein_coding	16087;16087;21307;12730;13698;14897;21004;21195	Body			1.20532e-05	0.0298926	5.55343	0.961418	0.991871	0.00340194	0.182446	0.112605	0.423955	0.100145	0.559901	0.010017	0.973354	0.0316049	0.347688	14561.8	0.00408402	0.00188714	0.0273389	0.209721	12596.2	0.00426813	0.0019201	0.907727	0.993011	0.000308716	0.00266015	0.618374	0.827817	0.00152698	0.00306051	0.0786719	0.17967	-0.00239528	0.00135523	0.0288805	0.602448	0.0543403	0.0246898	0.782932
cg10561598	17	79183386	CEP131;CEP131;CEP131;CEP131	AZI1;AZI1	protein_coding;protein_coding;protein_coding;protein_coding	13414;13360;13380;13345	Body;Body	Island	Island	1.20785e-05	0.0298926	5.56512	0.00601686	0.231175	0.0214653	0.333454	0.985954	0.995921	0.858476	0.971745	0.258066	0.978908	1.44348e-05	0.07467	6.65077	-0.0138797	0.00312349	3.3178e-05	0.0289099	15.2866	-0.0134231	0.003161	0.196223	0.858737	-0.00567864	0.00437933	0.333899	0.630437	0.0048803	0.00503841	0.177786	0.32275	-0.00301716	0.00223107	0.372353	0.870813	0.0363404	0.040646	0.0272304
cg25261908	19	49660986	TRPM4;TRPM4;TRPM4;TRPM4;TRPM4;TRPM4;TRPM4;TRPM4	TRPM4	protein_coding;protein_coding;protein_coding;protein_coding;protein_coding;protein_coding;protein_coding;protein_coding	-63;-86;-63;-103;-103;-12;-37;-63	TSS200	Island	Island	1.21687e-05	0.0298926	5.60665	0.905389	0.980282	0.0949141	0.529165	0.656528	0.870727	0.751828	0.945437	0.321529	0.980558	0.000121118	0.112954	55.8045	-0.0103073	0.00263027	3.83627e-05	0.0294253	17.6754	-0.0113894	0.00270474	0.788481	0.981397	0.00100666	0.00374722	0.0649594	0.290413	-0.00800027	0.00431117	0.78021	0.866285	-0.000533422	0.00190904	0.947228	0.993221	-0.00230484	0.0347792	0.867546
cg12338137	2	218701429	TNS1;TNS1;TNS1;TNS1;TNS1;TNS1;TNS1;TNS1	TNS1	protein_coding;protein_coding;protein_coding;protein_coding;protein_coding;protein_coding;protein_coding;protein_coding	107423;83504;83504;5455;107300;107300;173716;154309	Body			1.21972e-05	0.0298926	5.61982	0.732064	0.936152	0.247621	0.703408	0.00252285	0.0682675	0.199817	0.675844	0.258163	0.978908	0.68644	0.90859	316274	-0.00167419	0.00414135	0.997543	0.999085	459613	-1.27834e-05	0.00414591	0.38258	0.918058	0.00502628	0.00574385	0.123855	0.395286	0.0102116	0.00660829	0.0465186	0.122207	0.00586129	0.00292623	0.272256	0.831122	-0.0586898	0.0533106	0.00800573
cg08213689	16	28893874	AC009093.11;AC133550.1;ATP2A1;ATP2A1;ATP2A1;ATP2A1	ATP2A1;ATP2A1	lncRNA;snoRNA;protein_coding;protein_coding;protein_coding;protein_coding	541119;-945;4148;4065;2500;3310	Body;Body	S_Shelf	S_Shelf	1.23224e-05	0.0300395	5.67747	0.154888	0.617382	0.181769	0.644843	0.623122	0.854913	0.27877	0.740548	0.768688	0.995583	3.92573e-06	0.0554222	1.80876	-0.0174053	0.00366953	1.48926e-06	0.0144057	0.686169	-0.0180157	0.00363134	0.296195	0.89482	0.00526918	0.00503095	0.593054	0.813347	-0.00309821	0.0057881	0.00887985	0.035083	-0.00677262	0.00256304	0.991842	0.998888	0.000477999	0.046694	0.000350847
cg20210689	10	134541472	INPP5A;INPP5A;INPP5A;INPP5A	INPP5A	protein_coding;protein_coding;protein_coding;protein_coding	120042;190119;190181;17620	Body		S_Shore	1.24365e-05	0.0301539	5.73005	0.789281	0.952043	0.338317	0.766832	0.466277	0.766586	0.612836	0.90294	0.289868	0.980156	0.000207163	0.127973	95.4492	-0.0174292	0.00461373	6.7279e-06	0.0213783	3.09985	-0.0208231	0.00450323	0.544309	0.950033	-0.00378914	0.00623889	0.00175775	0.064085	-0.02276	0.00717783	3.40931e-05	0.000493782	-0.013476	0.00317843	0.327269	0.854578	0.0568644	0.0579053	0.571696
cg01070209	12	119419331	SRRM4;SRRM4	SRRM4	protein_coding;protein_coding	-15;-435	TSS200	Island	Island	1.25002e-05	0.0301539	5.75939	0.88553	0.975639	0.0924636	0.525059	0.0894043	0.382355	0.0308109	0.400827	0.527877	0.988476	0.00135037	0.176333	622.175	0.00604606	0.00186064	0.000857568	0.0605573	395.12	0.00630631	0.00186333	0.654991	0.966373	0.00115524	0.0025815	0.447967	0.719282	0.0022581	0.00297002	0.0133109	0.0477897	-0.00328457	0.00131516	0.0102162	0.515434	0.0621257	0.0239598	0.167979
cg01380285	3	48956211	ARIH2;ARIH2;ARIH2;ARIH2;ARIH2;ARIH2;ARIH2;ARIH2;ARIH2;ARIH2;ARIH2;ARIH2;ARIH2;ARIH2;ARIH2;ARIH2;ARIH2;ARIH2;ARIH2;ARIH2OS	C3orf71;ARIH2	protein_coding;protein_coding;protein_coding;protein_coding;protein_coding;protein_coding;protein_coding;protein_coding;protein_coding;protein_coding;protein_coding;protein_coding;protein_coding;protein_coding;protein_coding;protein_coding;protein_coding;protein_coding;protein_coding;lncRNA	-64;-75;-43;-86;-58;-79;-43;-58;-51;-117;-43;-66;-66;-78;-70;-58;-54;-64;-45;46	1stExon;TSS200	Island	Island	1.26047e-05	0.0302309	5.80757	0.0347784	0.393078	0.0607924	0.462248	0.587945	0.836781	0.909058	0.98242	0.85376	0.998044	0.00297168	0.204656	1369.19	0.00589458	0.00196063	0.00266371	0.0857621	1227.29	0.0061147	0.0020101	0.182858	0.852477	0.00372227	0.00278484	0.679697	0.861209	0.00132477	0.00320396	0.198647	0.348948	-0.00182972	0.00141875	0.774776	0.968071	0.00740567	0.0258471	0.448267
cg17571992	8	23239266	LOXL2;LOXL2;LOXL2;LOXL2;LOXL2;LOXL2	LOXL2	protein_coding;protein_coding;protein_coding;protein_coding;protein_coding;protein_coding	22368;22474;43576;22374;43539;22324	5'UTR			1.26633e-05	0.0302309	5.83456	0.29283	0.73937	0.00358177	0.185165	0.433965	0.745971	0.293164	0.750377	0.672129	0.99232	0.0083475	0.252958	3846.07	0.0089115	0.00334593	0.00523956	0.107542	2414.1	0.00970616	0.00343851	0.311404	0.899983	0.00483447	0.0047638	0.28956	0.589628	0.00581994	0.00548075	0.252594	0.412619	-0.00278459	0.00242694	0.846277	0.979245	-0.00858294	0.0442145	0.83166
cg12773295	4	82351016	RASGEF1B;RASGEF1B;RASGEF1B;RASGEF1B	RASGEF1B	protein_coding;protein_coding;protein_coding;protein_coding	42046;42043;41375;614208	Body			1.29725e-05	0.0308094	5.97702	0.000277551	0.0886826	0.108879	0.551742	0.42851	0.742352	0.651788	0.915687	0.464642	0.98644	4.95399e-05	0.0989704	22.8253	-0.00933854	0.00225273	1.62174e-06	0.0144057	0.747208	-0.0108016	0.00218543	0.00328175	0.537641	0.00900966	0.00302775	0.00175147	0.0640612	-0.0110493	0.00348342	0.0185964	0.06157	-0.00366007	0.0015425	0.292215	0.839342	0.0296766	0.0281016	0.0354649
cg26832183	16	56221534	AC040168.1;AC040168.1;AC040168.1;AC040168.1;AC040168.1;AC040168.1;AC040168.1;AC040168.1;AC040168.1;AC040168.1;AC040168.1;AC040168.1	LOC283856	lncRNA;lncRNA;lncRNA;lncRNA;lncRNA;lncRNA;lncRNA;lncRNA;lncRNA;lncRNA;lncRNA;lncRNA	3473;1947;-1315;457;2386;1976;465;519;3497;-1297;2717;-18	Body	N_Shelf	N_Shelf	1.30694e-05	0.0308802	6.02164	0.703604	0.92731	0.106816	0.548326	0.0679703	0.337344	0.0474939	0.455223	0.234455	0.97628	0.000138592	0.115308	63.8557	-0.00808491	0.00208177	7.25319e-06	0.0219563	3.34187	-0.00964894	0.00209452	0.955679	0.996771	0.000161475	0.00290179	0.000932196	0.0525067	-0.0112178	0.00333851	0.131541	0.260623	-0.00223852	0.00147833	0.738508	0.961954	-0.00900333	0.0269326	0.885105
cg04420335	11	103800408	PDGFD;PDGFD	PDGFD;PDGFD	protein_coding;protein_coding	234700;234468	Body;Body			1.31915e-05	0.0310099	6.07794	0.561546	0.879432	0.000418957	0.0903492	0.0251831	0.211975	0.161097	0.637154	0.659988	0.99191	0.000194868	0.125262	89.7846	-0.0118601	0.00312605	2.27918e-06	0.0166686	1.05012	-0.0149622	0.00307375	0.847972	0.987324	0.000817425	0.00425844	8.10106e-06	0.0172141	-0.0224452	0.00489934	0.0793607	0.180807	-0.00382556	0.00216948	0.992361	0.998968	-0.000378862	0.0395241	0.824178
cg24123479	5	68664773	AK6;AK6;AK6;AK6;AK6;RAD17;RAD17;RAD17;RAD17;RAD17;RAD17;RAD17;RAD17;RAD17;RAD17;RAD17;RAD17;RAD17;TAF9;TAF9;TAF9;TAF9;TAF9;TAF9;TAF9	TAF9;RAD17;TAF9;TAF9;RAD17;RAD17;RAD17;TAF9	protein_coding;protein_coding;protein_coding;protein_coding;protein_coding;protein_coding;protein_coding;protein_coding;protein_coding;protein_coding;protein_coding;protein_coding;protein_coding;protein_coding;protein_coding;protein_coding;protein_coding;protein_coding;protein_coding;protein_coding;protein_coding;protein_coding;protein_coding;protein_coding;protein_coding	1068;575;558;575;545;-896;-879;-872;-351;-875;-1300;-364;-860;-872;-1146;-347;-874;-1114;575;1068;545;-1036;520;371;532	Body;TSS1500;5'UTR;5'UTR;TSS1500;TSS1500;TSS1500;Body	N_Shore	N_Shore	1.33225e-05	0.0311588	6.13829	0.91841	0.98331	0.507766	0.854613	0.763379	0.917395	0.0710864	0.509534	0.423042	0.985645	0.00374904	0.213822	1727.35	0.0074368	0.00253646	0.00372165	0.0956522	1714.73	0.00761741	0.00259521	0.628232	0.962765	-0.00174366	0.00359547	0.646458	0.84337	0.00190026	0.00413658	0.562194	0.706825	-0.00106341	0.00183173	0.1871	0.786485	0.0441735	0.0333708	0.0772695
cg13135437	12	127209458	LINC00943;LINC00943;LINC00943;LINC00943;LINC00943;LINC00943;LINC00943		lncRNA;lncRNA;lncRNA;lncRNA;lncRNA;lncRNA;lncRNA	-1358;-1353;1496;-1318;1500;1496;1488		N_Shore	N_Shore	1.35248e-05	0.0314155	6.23146	0.0258964	0.360054	0.0558496	0.450277	0.65948	0.872171	0.385141	0.803996	0.80078	0.996484	0.0240764	0.323617	11093.1	0.00965129	0.00424662	0.0289427	0.215119	13335.2	0.00956317	0.00434679	0.34809	0.909959	0.00566383	0.00602214	0.965751	0.987933	-0.000297867	0.00692847	0.0383249	0.105803	-0.00639704	0.00306801	0.865307	0.981829	-0.00949295	0.0558936	0.888395
cg05411199	6	3749715	PXDC1;PXDC1;PXDC1	C6orf145	protein_coding;protein_coding;protein_coding	2233;2052;2049	Body	N_Shore	N_Shore	1.35857e-05	0.0314155	6.25953	0.00144242	0.14738	0.534643	0.865913	0.00219114	0.0635581	0.682318	0.925227	0.778364	0.995708	0.00015362	0.119898	70.7798	0.0134619	0.0034905	0.000100008	0.0349492	46.0781	0.0135303	0.00340808	0.0347124	0.713381	-0.0100388	0.00472164	0.95526	0.983935	-0.000305146	0.00543224	0.0312321	0.0908026	0.0052182	0.00240546	0.89375	0.985946	0.00586045	0.0438232	2.17583e-05
cg14154330	17	43503401	ARHGAP27;ARHGAP27;ARHGAP27;ARHGAP27;ARHGAP27;ARHGAP27	ARHGAP27	protein_coding;protein_coding;protein_coding;protein_coding;protein_coding;protein_coding	-403;4263;-418;6819;6315;4245	TSS1500	N_Shelf	N_Shelf	1.36955e-05	0.0314155	6.31015	0.377282	0.792075	0.505624	0.853872	0.286819	0.633378	0.116994	0.583674	0.791215	0.99634	0.000448946	0.144926	206.85	0.00857633	0.00240432	0.00154887	0.0722375	713.634	0.00767218	0.00239061	0.769936	0.979369	0.000969932	0.00331201	0.0809434	0.322359	-0.0066838	0.00381046	0.00447445	0.02082	-0.00485114	0.00168732	0.0706329	0.681046	0.0558691	0.0307399	0.0430983
cg00188055	6	32076079	AL662884.2;AL662884.5;TNXB;TNXB;TNXB;TNXB;TNXB;TNXB	TNXB	lncRNA;lncRNA;protein_coding;protein_coding;protein_coding;protein_coding;protein_coding;protein_coding	9309;-104;1073;7033;1012;920;1037;1031	5'UTR			1.3705e-05	0.0314155	6.31452	0.782648	0.950123	0.617763	0.89704	0.0746307	0.351835	0.223071	0.696368	0.29275	0.980156	0.00287186	0.203162	1323.19	0.008786	0.00291188	0.011758	0.146868	5417.43	0.0075729	0.00297847	0.918326	0.993836	-0.000423666	0.00412644	0.0630613	0.28627	-0.00887357	0.00474747	0.521879	0.673352	-0.00134875	0.00210224	0.155616	0.766164	0.0545882	0.038299	0.842619
cg18016730	17	37763782	NEUROD2;NEUROD2	NEUROD2	protein_coding;protein_coding	392;2249	5'UTR	S_Shore	N_Shore	1.38261e-05	0.0315363	6.37033	0.0110812	0.277382	0.749956	0.94012	0.60203	0.844211	0.216494	0.690894	0.753235	0.995494	0.000273106	0.134365	125.832	0.00782269	0.00211226	0.00076748	0.058739	353.613	0.00721189	0.00211088	0.00998824	0.613814	-0.00760632	0.00292447	0.363143	0.655023	-0.0030667	0.00336459	0.0448082	0.118852	-0.00300818	0.00148988	0.223864	0.807858	0.0331166	0.027143	0.0930439
cg25116789	8	29732579								1.40094e-05	0.0315968	6.45478	0.640682	0.907376	0.721587	0.931595	0.146311	0.476218	0.556159	0.881564	0.227194	0.975321	1.82899e-06	0.0554222	0.842699	-0.0197012	0.00401033	7.5099e-07	0.0144057	0.346015	-0.0207353	0.00405865	0.41412	0.925109	-0.00460161	0.00562295	0.299208	0.59887	-0.00673329	0.0064692	0.0159167	0.0547709	-0.00696511	0.00286464	0.107834	0.72589	0.0842954	0.0521886	0.345675
cg27423669	13	97766320								1.41614e-05	0.0315968	6.52481	0.800778	0.955135	0.0183736	0.317491	0.449575	0.756058	0.682095	0.925179	0.383299	0.983552	0.000458596	0.144926	211.296	0.00754456	0.00211859	0.00013796	0.0376457	63.5645	0.00842947	0.00216879	0.880272	0.990714	-0.000453156	0.0030047	0.0685512	0.297721	0.00633028	0.0034569	0.709592	0.817966	0.000570869	0.00153076	0.730698	0.960223	-0.0096122	0.0278877	0.204041
cg14669919	11	65340482	FAM89B;FAM89B;FAM89B;ZNRD2	FAM89B;FAM89B;FAM89B	protein_coding;protein_coding;protein_coding;protein_coding	662;549;473;2329	Body;Body;Body	Island	Island	1.42131e-05	0.0315968	6.54861	0.718251	0.931895	0.0816911	0.505199	1.26344e-05	0.00377022	0.0437203	0.444299	0.317968	0.980558	0.00158772	0.180993	731.532	0.00497348	0.00155386	0.00500149	0.105692	2304.41	0.00430597	0.00151712	0.989093	0.999272	-2.87687e-05	0.00210185	0.080118	0.320862	-0.00425331	0.00241818	1.09237e-05	0.000212894	-0.00483126	0.0010708	0.0414884	0.633499	0.040026	0.019508	0.279918
cg23636802	6	32054441	TNXB;TNXB;TNXB;TNXB	TNXB	protein_coding;protein_coding;protein_coding;protein_coding	22711;11535;22675;22669	Body	N_Shore	N_Shore	1.42291e-05	0.0315968	6.55601	0.690821	0.923333	0.421048	0.81369	0.152645	0.485184	0.705859	0.93213	0.945548	0.99963	0.00376832	0.214037	1736.24	0.00775766	0.00264739	0.00654778	0.116913	3016.86	0.00718656	0.00261551	0.418657	0.925771	0.00293663	0.00362359	0.449759	0.720645	-0.00315712	0.00416894	0.0203159	0.0658255	-0.00431797	0.00184605	0.784315	0.969701	0.00921733	0.0336318	0.000118365
cg00562641	5	68789255	AC145146.1;OCLN;OCLN	OCLN	lncRNA;protein_coding;protein_coding	9039;1136;638	5'UTR	Island	Island	1.42662e-05	0.0315968	6.57307	0.490117	0.849275	0.136245	0.590656	0.82171	0.939863	0.681035	0.924886	0.234273	0.97628	0.00186899	0.187849	861.128	0.00622029	0.00197403	0.00190185	0.076933	876.266	0.00631372	0.00200642	0.53599	0.948582	-0.00172332	0.00277975	0.815818	0.92693	0.000745901	0.0031981	0.155785	0.293918	-0.00201764	0.00141616	0.397187	0.878989	0.0218903	0.0257998	0.028319
cg03617054	5	159547159	PWWP2A;PWWP2A;PWWP2A;PWWP2A	PWWP2A;PWWP2A	protein_coding;protein_coding;protein_coding;protein_coding	-701;-728;-1318;-729	TSS1500;TSS1500	S_Shore	S_Shore	1.4328e-05	0.0315968	6.60154	0.973369	0.994615	0.953771	0.990319	0.293769	0.639613	0.000520271	0.115357	0.972841	0.999715	1.01702e-05	0.0648013	4.68588	0.0122654	0.00271019	2.31312e-05	0.0271877	10.6576	0.0118415	0.00273226	0.730207	0.975348	0.00130719	0.00378533	0.469769	0.734596	-0.00315402	0.00435502	0.144084	0.278072	0.00282802	0.00192845	0.00438374	0.453833	-0.101246	0.035133	0.382779
cg08678044	19	51226849	CLEC11A;CLEC11A;CLEC11A	CLEC11A	protein_coding;protein_coding;protein_coding	228;69;205	1stExon	N_Shore	N_Shore	1.43832e-05	0.0315968	6.62696	0.84558	0.966376	0.256347	0.710431	0.940874	0.981788	0.841621	0.968112	0.826973	0.997063	9.13216e-06	0.06282	4.2076	0.0157585	0.00346293	4.47496e-05	0.0306727	20.6181	0.0143082	0.00342883	0.815511	0.98416	-0.00110983	0.00475039	0.105539	0.366366	-0.00888603	0.00546532	0.02674	0.0808866	-0.00540092	0.00242011	0.856832	0.980815	0.00796441	0.04409	0.000401114
cg02903822	8	134203379	CCN4;CCN4;CCN4;CCN4;CCN4	WISP1;WISP1;WISP1;WISP1	protein_coding;protein_coding;protein_coding;protein_coding;protein_coding	-1;97;97;52;67	5'UTR;5'UTR;1stExon;1stExon			1.44756e-05	0.0315968	6.66954	0.0723268	0.49267	0.756868	0.942225	0.0578744	0.313748	0.0140545	0.317927	0.580349	0.989817	5.29336e-05	0.0995671	24.3889	-0.016057	0.00388888	5.24487e-06	0.0203116	2.41655	-0.0179209	0.0038285	0.839636	0.986571	0.00107472	0.00530409	0.0455685	0.245566	-0.0122772	0.00610235	0.000420815	0.00335964	-0.00969145	0.00270219	0.0457871	0.641818	0.0989418	0.0492291	0.0535883
cg11620873	12	6309515	CD9;CD9;CD9;CD9;CD9;CD9;CD9;CD9;CD9;CD9;CD9;CD9;CD9;CD9;CD9;CD9;CD9;CD9;CD9	CD9	protein_coding;protein_coding;protein_coding;protein_coding;protein_coding;protein_coding;protein_coding;protein_coding;protein_coding;protein_coding;protein_coding;protein_coding;protein_coding;protein_coding;protein_coding;protein_coding;protein_coding;protein_coding;protein_coding	-51;-448;634;-36;-63;-87;474;505;-51;22;508;467;-410;-15;-15;-14;14;-425;-15	TSS200	Island	Island	1.45021e-05	0.0315968	6.68179	0.0294516	0.373745	0.56667	0.878164	0.031319	0.235194	0.67721	0.923617	0.143742	0.97352	4.45804e-05	0.095761	20.5402	0.00817501	0.0019597	4.13812e-05	0.0301046	19.0662	0.00838004	0.00199894	0.0873038	0.78815	0.0047583	0.00276938	0.643435	0.84159	0.00147712	0.00318617	0.0821829	0.185442	-0.00246465	0.00141087	0.981493	0.997791	-0.000597002	0.0257036	0.372655
cg10003443	20	22567170	FOXA2	FOXA2	protein_coding	-1076	TSS1500	S_Shore	N_Shore	1.45704e-05	0.0315968	6.71322	0.86669	0.971546	0.00300729	0.174971	0.611206	0.848812	0.479161	0.850185	0.458816	0.98644	0.00140715	0.177438	648.337	-0.00800126	0.00247173	8.57274e-05	0.0338655	39.4985	-0.00977464	0.00243785	0.826648	0.985367	0.000740637	0.00337746	0.0015876	0.0619923	-0.0124415	0.00388576	0.27801	0.44109	-0.00187164	0.00172066	0.453048	0.896865	0.0235671	0.0313474	0.003258
cg25000382	16	2653501	AC141586.1;AC141586.1;AC141586.1	LOC652276	transcribed_unprocessed_pseudogene;transcribed_unprocessed_pseudogene;transcribed_unprocessed_pseudogene	150;80;26	Body	Island	Island	1.4607e-05	0.0315968	6.73012	0.454106	0.832236	0.0657065	0.472706	0.175494	0.515577	0.330571	0.774276	0.256438	0.978797	0.00145486	0.178194	670.318	0.0177462	0.00549912	0.000652812	0.0555051	300.78	0.0194197	0.00560787	0.528792	0.947028	0.00490201	0.00776928	0.144562	0.425239	0.0130924	0.00893855	0.100076	0.213979	-0.00653915	0.00395809	0.441028	0.893214	0.0556677	0.0721094	0.245832
cg04447981	11	65405351	SIPA1;SIPA1;SIPA1	SIPA1	protein_coding;protein_coding;protein_coding	-272;-256;-221	TSS1500	N_Shore	N_Shelf	1.47405e-05	0.0317365	6.79161	0.0308542	0.378593	0.16166	0.622917	0.0536262	0.302871	0.218881	0.692953	0.606359	0.991026	0.00268038	0.200013	1234.97	0.00718137	0.002363	0.00425636	0.0999234	1961.1	0.00701669	0.00242669	0.174595	0.847904	0.0045804	0.003362	0.663862	0.852951	-0.00168346	0.00386797	0.334849	0.500937	-0.00165577	0.00171278	0.295472	0.840735	0.0327305	0.0312039	0.694308
cg10029259	1	244617756	CATSPERE		protein_coding	77		S_Shelf	S_Shelf	1.49461e-05	0.0319864	6.88635	0.51761	0.860965	0.0247709	0.348714	0.00207254	0.0618988	0.866034	0.973276	0.719952	0.994159	0.00297804	0.204656	1372.12	0.00875001	0.00291106	0.00198902	0.077922	916.432	0.00932252	0.00297562	0.331319	0.90607	-0.00401455	0.0041225	0.41656	0.696842	0.00386115	0.00474293	0.253944	0.414222	0.00240286	0.00210022	0.697484	0.953969	0.0148946	0.0382623	0.0678159
cg15101980	5	149681950	ARSI;ARSI;ARSI	ARSI;ARSI	protein_coding;protein_coding;protein_coding	519;36907;36921	5'UTR;1stExon	Island	Island	1.50525e-05	0.0319864	6.93538	0.277477	0.727994	0.105033	0.545467	0.138673	0.465227	0.0834738	0.532107	0.297648	0.980156	0.0115604	0.27107	5326.41	0.00327145	0.00128388	0.0123304	0.149681	5681.16	0.00329077	0.0013031	0.53107	0.947697	0.00113278	0.00180534	0.99847	0.999455	3.98706e-06	0.00207705	0.0682996	0.162118	-0.00168577	0.00091974	0.111346	0.728979	0.0267963	0.016756	0.120831
cg00943384	15	98064827	LINC02254;LINC02254;LINC02254;LINC02254;LINC02254;LINC02254;LINC02254;LINC02254;LINC02254;LINC02254;LINC02254;LINC02254		lncRNA;lncRNA;lncRNA;lncRNA;lncRNA;lncRNA;lncRNA;lncRNA;lncRNA;lncRNA;lncRNA;lncRNA	215;277;436;372;141;399;177;96;1846;361;416;226				1.50857e-05	0.0319864	6.95064	0.381994	0.795002	0.243115	0.699938	0.903731	0.969992	0.00435934	0.223296	0.607995	0.991071	3.11449e-05	0.0849105	14.3499	-0.0150606	0.00353575	2.16209e-05	0.026851	9.96172	-0.0151453	0.00348154	0.356178	0.912348	-0.0044607	0.00482341	0.744856	0.894207	0.0018084	0.00554933	0.111215	0.231059	-0.00393118	0.00245731	0.050458	0.649851	-0.0880972	0.0447677	0.000129442
cg20169823	12	116354837						Island	Island	1.51745e-05	0.0319864	6.9916	0.150279	0.612447	0.201556	0.66445	0.0733146	0.34903	0.0328379	0.408346	0.40938	0.985501	2.03328e-05	0.0780687	9.36824	-0.0293596	0.00673024	5.50398e-06	0.0203116	2.53593	-0.0319886	0.0068499	0.959638	0.997079	-0.000480872	0.00949002	0.0831627	0.326712	-0.0190119	0.0109183	0.281605	0.445067	-0.00521967	0.00483473	0.0492386	0.647589	0.174266	0.0880802	0.66998
cg03669394	16	75685254	TERF2IP;TERF2IP;TERF2IP	TERF2IP	protein_coding;protein_coding;protein_coding	3583;2960;3565	Body	S_Shelf	S_Shelf	1.52037e-05	0.0319864	7.00503	0.726006	0.934202	0.957484	0.991127	0.00634563	0.109237	0.0103476	0.289956	0.550802	0.98854	1.35913e-05	0.07467	6.26214	0.0194717	0.00436798	7.5699e-06	0.0219563	3.48779	0.0205556	0.00447161	0.541891	0.949658	0.00378519	0.00619508	0.309111	0.607921	0.00726763	0.00712744	0.946197	0.969352	0.000213251	0.00315611	0.247311	0.819432	-0.0667147	0.0574987	0.142975
cg13221086	3	31809318	OSBPL10;OSBPL10;OSBPL10;OSBPL10;OSBPL10;OSBPL10;OSBPL10;OSBPL10;OSBPL10	OSBPL10	protein_coding;protein_coding;protein_coding;protein_coding;protein_coding;protein_coding;protein_coding;protein_coding;protein_coding	213477;62280;62249;213475;62355;151675;213121;139171;83686	Body			1.53791e-05	0.0321924	7.08584	0.0935856	0.532945	0.199824	0.662879	0.0423963	0.271161	0.615788	0.903969	0.491656	0.987537	5.90683e-05	0.101643	27.2154	-0.0132717	0.00323577	1.3226e-05	0.02449	6.09379	-0.0146661	0.00328322	0.111463	0.808329	0.00727184	0.00454866	0.0382654	0.226381	-0.0109151	0.00523323	0.691145	0.804704	0.000922007	0.00231733	0.604878	0.9355	-0.0218778	0.0422177	0.291615
cg07218647	2	121338498						S_Shelf	S_Shelf	1.54413e-05	0.0321924	7.11452	0.366822	0.786084	0.644365	0.906041	0.390766	0.716731	0.184035	0.660858	0.114488	0.973354	0.000257817	0.133933	118.788	-0.0141003	0.00379138	4.15429e-06	0.0190838	1.91407	-0.014385	0.00303885	0.200835	0.861144	0.00540317	0.0042101	0.930783	0.974771	-0.000421254	0.00484371	0.0651214	0.156543	0.00397779	0.00214485	0.272345	0.831131	-0.0430101	0.0390754	4.52613e-23
cg23196123	14	73392937	DCAF4;DCAF4;DCAF4;DCAF4;DCAF4;DCAF4;DCAF4;DCAF4;DCAF4;DCAF4	DCAF4;DCAF4;DCAF4;DCAF4;DCAF4	protein_coding;protein_coding;protein_coding;protein_coding;protein_coding;protein_coding;protein_coding;protein_coding;protein_coding;protein_coding	-148;-235;-249;-272;-556;-251;-222;-548;-270;-258	TSS200;TSS200;TSS200;TSS200;TSS200	Island	Island	1.57502e-05	0.0326884	7.25682	0.229819	0.690599	0.292118	0.73593	0.221744	0.569903	0.300961	0.755622	0.480567	0.986786	0.000735338	0.15513	338.803	-0.0115562	0.00337157	0.00227952	0.0811938	1050.28	-0.0105357	0.00340877	0.0497944	0.740386	0.00932063	0.00472259	0.312347	0.61092	0.00550318	0.00543334	0.0620622	0.151102	0.00451429	0.00240594	0.63413	0.941528	-0.0208925	0.043832	0.113531
cg22636799	2	44589021	CAMKMT;CAMKMT;CAMKMT;CAMKMT;CAMKMT;PREPL;PREPL;PREPL;PREPL;PREPL;PREPL;PREPL;PREPL;PREPL;PREPL;PREPL;PREPL	PREPL;PREPL;C2orf34;PREPL;PREPL;PREPL	protein_coding;protein_coding;protein_coding;protein_coding;protein_coding;protein_coding;protein_coding;protein_coding;protein_coding;protein_coding;protein_coding;protein_coding;protein_coding;protein_coding;protein_coding;protein_coding;protein_coding	-65;-68;-82;-74;-223;-1207;-76;-387;-387;-320;-75;-1207;-1207;-388;-335;-68;-19	TSS200;TSS1500;TSS200;TSS1500;TSS200;TSS1500	Island	Island	1.58412e-05	0.0326886	7.29877	0.0828773	0.514187	0.267561	0.718793	0.511219	0.79352	0.540053	0.875321	0.276471	0.979592	4.52509e-05	0.0961208	20.8491	-0.00702515	0.00168555	4.28431e-05	0.0304156	19.7397	-0.00723437	0.00172919	0.108162	0.806444	0.00386588	0.00239567	0.47459	0.737906	-0.00197449	0.00275621	0.43059	0.592975	-0.000963908	0.00122048	0.54123	0.920815	0.0136078	0.022235	0.543011
cg08312149	19	4475055	HDGFL2;HDGFL2;HDGFL2;HDGFL2;HDGFL2;HDGFL2	HDGF2;HDGF2	protein_coding;protein_coding;protein_coding;protein_coding;protein_coding;protein_coding	166;146;2750;-291;2761;2752	Body;Body		S_Shore	1.58922e-05	0.0326886	7.32224	0.287611	0.735469	0.610073	0.894141	0.752747	0.913082	0.0819375	0.529463	0.462988	0.98644	5.77362e-06	0.0556587	2.66017	0.0091228	0.00195939	1.2245e-05	0.0238052	5.64184	0.00895873	0.00199745	0.787015	0.981123	-0.000748694	0.00276731	0.860596	0.946161	-0.000559841	0.00318379	0.0114198	0.0425103	-0.00359936	0.00140982	0.507426	0.912828	-0.0170554	0.0256844	0.995561
cg23588206	7	128080412								1.60549e-05	0.0328765	7.3972	0.398084	0.803896	0.652383	0.908791	0.835351	0.945156	0.197799	0.67398	0.509855	0.988445	5.76526e-05	0.10052	26.5632	-0.00990072	0.00241032	2.71326e-05	0.0282833	12.5012	-0.0106143	0.00247106	0.588112	0.957078	0.00185705	0.00342347	0.187784	0.48115	-0.00520562	0.0039387	0.235188	0.392714	-0.00207665	0.0017441	0.226202	0.808889	0.0385716	0.0317744	0.550473
cg19282952	6	139312528						S_Shelf	S_Shelf	1.62123e-05	0.0328989	7.46974	0.421817	0.816131	0.676013	0.91708	0.967654	0.990167	0.283546	0.74369	0.597403	0.990583	8.48927e-05	0.104583	39.1139	0.0186248	0.00464458	0.00014088	0.0377471	64.9096	0.0184352	0.00474982	0.526239	0.946536	0.00417773	0.00658051	0.897327	0.961533	-0.000978177	0.00757087	0.0599463	0.147239	-0.00634243	0.00335247	0.171881	0.77647	0.0837397	0.061076	0.467744
cg11395955	X	23801087	AC131011.1;SAT1;SAT1;SAT1;SAT1;SAT1;SAT1;SAT1	SAT1;SAT1	lncRNA;protein_coding;protein_coding;protein_coding;protein_coding;protein_coding;protein_coding;protein_coding	-13;-203;-203;-203;-203;-367;-538;-227	TSS200;TSS200	Island	Island	1.62603e-05	0.0328989	7.49187	0.799682	0.954819	0.407745	0.80688	0.403333	0.725373	0.00840861	0.272669	0.923178	0.999227	0.000108039	0.110051	49.7784	-0.0107475	0.00272209	1.41611e-05	0.0250051	6.52463	-0.0107815	0.00242232	0.681548	0.969875	-0.00137912	0.00335594	0.709866	0.876735	0.00143847	0.003861	0.219041	0.373712	-0.00210794	0.0017097	0.00682205	0.484169	0.0851474	0.0311476	1.62307e-13
cg21341391	17	51832493	AC034268.2		lncRNA	311694		N_Shelf	N_Shelf	1.628e-05	0.0328989	7.50095	0.707948	0.928668	0.00955342	0.256093	0.542869	0.811819	0.486263	0.85306	0.138141	0.97352	0.00197975	0.189254	912.161	-0.00799439	0.00255135	0.000157453	0.0386087	72.5458	-0.00979946	0.00254395	0.760579	0.978582	-0.00107543	0.00352445	0.0024986	0.0728203	-0.0124164	0.00405487	0.23719	0.394989	-0.00212875	0.00179554	0.743105	0.962669	-0.0107358	0.0327116	0.0184216
cg13459606	7	50861834	GRB10;GRB10;GRB10;GRB10;GRB10;GRB10;GRB10	GRB10	protein_coding;protein_coding;protein_coding;protein_coding;protein_coding;protein_coding;protein_coding	-674;-700;-699;-823;-1167;-1452;-704	TSS1500	S_Shore	S_Shore	1.65189e-05	0.0332359	7.61102	0.319602	0.757156	0.0068608	0.230753	0.160301	0.495806	0.0295643	0.395576	0.426666	0.985645	0.194644	0.604743	89681	0.00478068	0.00367405	0.193363	0.50859	89091.2	0.00460114	0.00352561	0.452162	0.932218	-0.00367938	0.00488446	0.975399	0.991375	0.000173508	0.00561957	0.103901	0.219817	0.00406515	0.00248841	0.150104	0.760976	-0.0654939	0.0453344	5.74541e-07
cg01490102	1	68698453	WLS;WLS;WLS;WLS;WLS;WLS;WLS;WLS;WLS;WLS;WLS	GPR177;GPR177	protein_coding;protein_coding;protein_coding;protein_coding;protein_coding;protein_coding;protein_coding;protein_coding;protein_coding;protein_coding;protein_coding	-246;-224;-246;-246;-225;351;-248;-944;249;-1082;-489	TSS1500;TSS1500	S_Shore	S_Shore	1.66704e-05	0.0333947	7.68079	0.0411821	0.414799	0.00342505	0.183004	0.189716	0.533226	0.739601	0.941752	0.360419	0.982187	0.00210045	0.191713	967.774	-0.00784686	0.00251894	0.000189895	0.0407445	87.4931	-0.00944752	0.00248452	0.0247166	0.682993	0.00778884	0.00344211	0.00293912	0.0774793	-0.0119235	0.00396014	0.0432763	0.115809	-0.00356663	0.0017536	0.469787	0.902676	0.0231362	0.0319474	0.0655621
cg03297092	17	77403634	RBFOX3;RBFOX3;RBFOX3;RBFOX3	HRNBP3	protein_coding;protein_coding;protein_coding;protein_coding	16569;108597;75047;101317	5'UTR			1.67449e-05	0.0333988	7.71512	0.674293	0.918087	0.62749	0.90023	0.314857	0.657971	0.489839	0.854535	0.917572	0.99904	0.00030597	0.136879	140.974	0.00628667	0.00171176	0.000947233	0.0625965	436.433	0.00590379	0.00175946	0.908976	0.993105	0.000279043	0.00243759	0.346605	0.641256	-0.00264574	0.00280445	0.122704	0.248044	-0.00192491	0.00124184	0.332268	0.856485	0.0219884	0.0226242	0.89179
cg17152740	12	75724141	CAPS2;CAPS2;CAPS2;CAPS2;CAPS2;CAPS2;CAPS2;CAPS2;CAPS2	CAPS2	protein_coding;protein_coding;protein_coding;protein_coding;protein_coding;protein_coding;protein_coding;protein_coding;protein_coding	60562;60561;-304;-335;60541;60548;-304;60541;60541	TSS1500	Island	Island	1.68747e-05	0.0335126	7.77493	0.1339	0.592425	0.689519	0.921757	0.0522216	0.299268	0.413983	0.81942	0.257736	0.978908	0.0054789	0.231849	2524.38	0.00512226	0.00182475	0.0068124	0.118613	3138.78	0.0051463	0.00188222	0.716582	0.973983	0.000948001	0.00260768	0.898629	0.962108	0.000382679	0.00300013	0.740179	0.83902	-0.000441159	0.00132849	0.705873	0.955652	-0.00914724	0.0242028	0.146806
cg08529186	19	42807008	PAFAH1B3;PAFAH1B3;PAFAH1B3;PAFAH1B3;PAFAH1B3;PAFAH1B3;PAFAH1B3;PAFAH1B3;PRR19;PRR19	PAFAH1B3;PAFAH1B3;PRR19;PAFAH1B3	protein_coding;protein_coding;protein_coding;protein_coding;protein_coding;protein_coding;protein_coding;protein_coding;protein_coding;protein_coding	-231;-78;-563;-85;-127;-359;691;-78;724;758	TSS1500;TSS200;5'UTR;TSS200	S_Shore	S_Shore	1.70602e-05	0.0337356	7.8604	0.0669003	0.480927	0.274609	0.723688	0.247745	0.596648	0.7521	0.945513	0.745498	0.995094	0.00212875	0.191769	980.811	0.00765744	0.0024614	0.00253143	0.0842595	1166.34	0.00764157	0.00249888	0.264187	0.884964	0.00387633	0.00346201	0.935108	0.976513	0.000324705	0.00398303	0.0280879	0.0838876	-0.00390151	0.00176373	0.699598	0.954442	0.0124163	0.0321321	0.067663
cg24957628	11	78664909	TENM4;TENM4;TENM4	ODZ4	protein_coding;protein_coding;protein_coding	487167;67930;8356	Body			1.72113e-05	0.0338889	7.93	0.583938	0.887904	0.119632	0.567817	0.629405	0.857918	0.490411	0.854752	0.203014	0.973959	0.00510197	0.227579	2350.71	0.00461639	0.00163073	0.00717304	0.120972	3304.94	0.00443093	0.00163112	0.75802	0.978378	-0.000697153	0.0022598	0.769949	0.906235	-0.000761346	0.0025999	0.366661	0.53252	-0.00104165	0.00115126	0.252791	0.821802	0.0240548	0.020974	0.000406959
cg27259271	1	243646395	SDCCAG8;SDCCAG8	SDCCAG8	protein_coding;protein_coding	227052;196710	Body	Island	Island	1.73264e-05	0.0339705	7.98307	0.715103	0.930972	0.00429628	0.19715	0.00884428	0.128523	0.165653	0.642092	0.298078	0.980156	0.000543545	0.148502	250.436	-0.00784564	0.002233	6.34143e-05	0.0321702	29.2178	-0.00916242	0.00224245	0.828745	0.985564	-0.000672899	0.00310674	0.0145828	0.146722	-0.00880678	0.0035743	0.0227818	0.0717383	-0.00363195	0.00158274	0.16771	0.773769	-0.0399246	0.0288348	0.24016
cg11704435	12	133281175	AC135586.2;PXMP2;PXMP2;PXMP2;PXMP2	PXMP2	lncRNA;protein_coding;protein_coding;protein_coding;protein_coding	16540;17002;14275;14326;16947	Body			1.75653e-05	0.0341677	8.09311	0.64662	0.909042	0.71431	0.929369	0.683156	0.883312	0.995388	0.999115	0.486702	0.987143	0.000105666	0.110051	48.6849	-0.00820839	0.00207599	5.77639e-05	0.0315711	26.6144	-0.00879486	0.00214022	0.820579	0.98458	-0.000673367	0.00296511	0.241543	0.542059	-0.004007	0.00341136	0.425391	0.588171	-0.00120655	0.00151059	0.678425	0.950448	0.0114269	0.0275202	0.467362
cg13692739	9	139005232						N_Shelf	N_Shelf	1.76381e-05	0.0341677	8.12664	0.940784	0.988287	0.331092	0.762391	0.0067402	0.112395	0.153041	0.627684	0.0312764	0.973354	9.75545e-05	0.106621	44.9477	0.0130282	0.00327797	3.7617e-06	0.0188983	1.73319	0.0147982	0.00311144	0.59423	0.958032	0.00230003	0.00431066	0.0268912	0.19263	0.0110567	0.00495941	3.06032e-08	3.19793e-06	0.0126576	0.00219608	0.0490035	0.647216	-0.0792401	0.0400087	0.314995
cg18270426	1	1914597	CFAP74;CFAP74;CFAP74	KIAA1751	protein_coding;protein_coding;protein_coding	20680;20557;20680	Body	S_Shore	S_Shore	1.77012e-05	0.0341677	8.15573	0.997514	0.9995	0.721902	0.931675	0.920146	0.975181	0.835816	0.96674	0.818961	0.996912	5.62695e-05	0.0995671	25.9259	0.0178685	0.00434364	0.000177066	0.0400349	81.5821	0.0170916	0.00447295	0.660843	0.96706	-0.00272293	0.00619693	0.511138	0.762692	-0.00469295	0.00712956	0.1125	0.232997	-0.00503244	0.00315705	0.688801	0.952285	0.0230674	0.0575159	0.752367
cg10784067	16	14014435	ERCC4;ERCC4;ERCC4	ERCC4	protein_coding;protein_coding;protein_coding	424;421;387	Body	S_Shore	S_Shore	1.77329e-05	0.0341677	8.17036	0.0136173	0.29655	0.0783212	0.498977	0.807013	0.934286	0.00807427	0.269793	0.950657	0.999715	0.000885158	0.161419	407.832	-0.0074124	0.00219693	0.000173742	0.039858	80.0505	-0.00835367	0.00218333	0.00939199	0.608025	-0.00793325	0.00302484	0.120194	0.389697	-0.00543097	0.00348008	0.525474	0.676421	-0.000980149	0.00154102	0.00996278	0.513535	-0.0730454	0.0280746	0.139047
cg22321318	7	157294388	AC006372.1;AC006372.1;AC006372.1;AC006372.1;AC006372.1		lncRNA;lncRNA;lncRNA;lncRNA;lncRNA	372;-473;-436;287;-465		Island	Island	1.78491e-05	0.0341677	8.2239	0.301017	0.744403	0.684451	0.919968	0.000210962	0.0186225	0.247698	0.716873	0.673581	0.992362	9.62019e-05	0.106621	44.3245	-0.0122709	0.00308465	3.15911e-05	0.0289099	14.5554	-0.0132343	0.00310777	0.445346	0.931145	0.00329249	0.00430558	0.135876	0.412927	-0.00741712	0.00495357	0.0963313	0.208205	0.00366474	0.0021935	0.631801	0.940984	-0.0191787	0.0399616	0.030765
cg25547286	13	113239809	TUBGCP3;TUBGCP3;TUBGCP3;TUBGCP3;TUBGCP3	TUBGCP3	protein_coding;protein_coding;protein_coding;protein_coding;protein_coding	2659;2631;2641;1852;2711	Body	N_Shore	N_Shore	1.80322e-05	0.0341677	8.30825	0.797215	0.954201	0.808385	0.955995	0.229159	0.577526	0.0287144	0.392117	0.216613	0.975321	0.000638971	0.150587	294.403	-0.0073673	0.00212455	0.000235241	0.0428928	108.386	-0.00794539	0.0021214	0.937189	0.995343	-0.000231895	0.00293904	0.263304	0.564197	-0.00379307	0.00338136	0.00373996	0.0181501	-0.00439248	0.00149731	0.00706356	0.484802	0.074245	0.0272782	0.617959
cg06691250	10	7517807								1.80346e-05	0.0341677	8.30936	0.810161	0.957473	0.293365	0.736753	0.164972	0.501863	0.0828325	0.5311	0.533808	0.988476	6.24401e-05	0.102665	28.769	0.0168795	0.00412939	0.000118019	0.0365141	54.3765	0.016061	0.00408956	0.317312	0.901925	0.00567988	0.00566577	0.286359	0.586695	-0.00696813	0.00651846	0.0298102	0.087713	0.00631604	0.00288645	0.115304	0.732742	0.083172	0.052586	0.0058898
cg15242449	6	17016484	AL133405.1		lncRNA	436				1.80846e-05	0.0341677	8.33239	0.103963	0.550374	0.511063	0.855841	0.809842	0.935345	0.0206367	0.357886	0.360841	0.982187	7.31737e-05	0.104583	33.7144	-0.0210014	0.00518849	6.00486e-05	0.0317029	27.6671	-0.0212912	0.00519347	0.0295586	0.699765	0.0157688	0.00719516	0.705425	0.874492	-0.00313361	0.00827802	0.296237	0.460732	-0.00383884	0.0036656	0.0123899	0.532983	0.168528	0.0667807	0.0530109
cg22441770	1	153929592	CRTC2;CRTC2;CRTC2;CRTC2;CRTC2;CRTC2	CRTC2	protein_coding;protein_coding;protein_coding;protein_coding;protein_coding;protein_coding	1500;1461;1497;1008;1449;1089	Body	N_Shore	N_Shore	1.80944e-05	0.0341677	8.33692	0.273103	0.724731	0.5788	0.882752	0.14003	0.467397	0.0421592	0.439472	0.837699	0.99732	0.281152	0.683348	129539	0.00345705	0.00319929	0.295304	0.613734	136060	0.00329443	0.00313967	0.791852	0.98177	-0.00114947	0.00434978	0.727432	0.885557	-0.0017467	0.00500442	6.18358e-05	0.000772961	0.00906846	0.00221601	0.360857	0.866736	-0.0369734	0.0403718	0.0497329
cg13299025	6	29944771	HCG9;HCG9	HCG9	lncRNA;lncRNA	1882;-473	Body	Island	Island	1.81969e-05	0.0342209	8.38413	0.683657	0.921049	0.163225	0.624644	0.775585	0.922123	0.697875	0.929821	0.822655	0.997049	0.000321952	0.137337	148.338	-0.00713595	0.00195038	0.000196502	0.0411823	90.5374	-0.00761807	0.00200821	0.751841	0.977777	0.000880979	0.00278222	0.229929	0.529411	-0.00385457	0.00320095	0.962326	0.978472	6.70358e-05	0.00141742	0.804075	0.97274	-0.00641448	0.0258228	0.210052
cg13049961	5	139498384	PURA		protein_coding	4690		S_Shelf	S_Shelf	1.8388e-05	0.0342338	8.47219	0.796855	0.954095	0.0987232	0.535246	0.57695	0.830962	0.819853	0.962656	0.239386	0.97723	0.0114684	0.270668	5284	0.0113245	0.00443931	0.0110926	0.14352	5110.84	0.0115318	0.00449845	0.806639	0.983331	-0.00152745	0.00623226	0.905809	0.965136	0.000849496	0.00717021	0.43852	0.600288	-0.0024646	0.00317505	0.220893	0.806359	0.0710307	0.0578438	0.00737572
cg27022531	6	53678839	LRRC1;LRRC1;LRRC1	LRRC1	protein_coding;protein_coding;protein_coding	18951;19036;19544	Body			1.85008e-05	0.0342338	8.52417	0.0855841	0.518398	0.000232569	0.0761356	0.714087	0.897129	0.630341	0.908798	0.451534	0.986315	0.00306342	0.205512	1411.46	0.00860311	0.00287077	0.000784603	0.0591742	361.502	0.00969869	0.00284405	0.294003	0.893905	0.00414562	0.00394022	0.0767117	0.314191	0.00806568	0.00453322	0.00259995	0.013683	-0.00612167	0.00200736	0.408347	0.882108	0.0303002	0.0365705	0.129854
cg22758189	19	48801424	CCDC114;CCDC114;CCDC114;CCDC114;CCDC114	CCDC114	protein_coding;protein_coding;protein_coding;protein_coding;protein_coding	21909;23707;5235;23181;23805	Body		S_Shore	1.85143e-05	0.0342338	8.53035	0.392409	0.800774	0.435864	0.820986	0.0623137	0.324355	0.856623	0.971333	0.333585	0.981127	0.0532667	0.403232	24542.4	0.00568699	0.00292552	0.109472	0.392432	50438.9	0.00473513	0.0029453	0.413056	0.924952	-0.00334694	0.00408049	0.235921	0.535877	-0.00558094	0.00469459	0.00415559	0.0196835	-0.00602713	0.00207882	0.320524	0.851869	0.0377149	0.0378724	0.128859
cg15032314	19	50096610	PRR12	PRR12	protein_coding	2171	Body	Island	Island	1.856e-05	0.0342338	8.55142	0.507871	0.856999	0.542324	0.868766	0.678644	0.881271	0.732643	0.9399	0.894837	0.998696	5.61011e-05	0.0995671	25.8483	0.00935783	0.00227438	0.000323379	0.0463064	148.995	0.00854462	0.00233517	0.524886	0.946306	-0.00206064	0.0032352	0.15232	0.435733	-0.00534804	0.0037221	0.154385	0.292072	-0.00235625	0.00164819	0.99705	0.999609	0.000111148	0.0300271	0.578854
cg13724780	5	180237085	AC022413.1;MGAT1;MGAT1;MGAT1;MGAT1;MGAT1;MGAT1;MGAT1;MGAT1;MGAT1;MGAT1;MGAT1;MGAT1;MGAT1;MGAT1;MGAT1;MGAT1;MGAT1	MGAT1;MGAT1;MGAT1	TEC;protein_coding;protein_coding;protein_coding;protein_coding;protein_coding;protein_coding;protein_coding;protein_coding;protein_coding;protein_coding;protein_coding;protein_coding;protein_coding;protein_coding;protein_coding;protein_coding;protein_coding	-316;5457;53;-255;-1326;-234;356;-209;43;5568;421;419;854;836;5457;5483;5496;5483	1stExon;TSS1500;5'UTR	Island	Island	1.85752e-05	0.0342338	8.55845	0.247009	0.704494	0.755912	0.941837	0.84332	0.948086	0.772029	0.950793	0.266918	0.978999	0.000630539	0.150061	290.518	0.016831	0.00484838	0.00188207	0.0766239	867.153	0.0155335	0.00493135	0.371996	0.915734	0.00611287	0.00683201	0.268614	0.569485	-0.00871957	0.00786022	0.218013	0.372456	-0.00430097	0.0034806	0.64153	0.943037	-0.0295661	0.0634103	0.0299684
cg14306058	9	112078580	EPB41L4B;EPB41L4B	EPB41L4B;EPB41L4B	protein_coding;protein_coding	4665;4665	Body;Body	N_Shelf	N_Shelf	1.86615e-05	0.0342557	8.59818	0.463803	0.836956	0.287734	0.732949	0.717536	0.89866	0.180602	0.657613	0.20492	0.973959	0.00120073	0.171407	553.23	0.0252472	0.00768692	0.00155779	0.0723145	717.746	0.0248233	0.007739	0.586678	0.956892	0.00583838	0.0107218	0.951462	0.982495	-0.0007518	0.0123354	0.327947	0.493832	-0.00535654	0.00546226	0.549676	0.922956	-0.0596338	0.0995127	0.000866089
cg12487914	6	31862350	EHMT2;EHMT2;EHMT2;EHMT2;EHMT2;EHMT2	EHMT2;EHMT2	protein_coding;protein_coding;protein_coding;protein_coding;protein_coding;protein_coding	2650;3105;3112;2630;-1386;1932	Body;Body	N_Shelf	N_Shelf	1.87922e-05	0.0342872	8.65843	0.614065	0.898667	0.117077	0.564068	0.49324	0.783082	0.942977	0.989521	0.114	0.973354	0.000230135	0.131833	106.034	0.0124709	0.00332596	0.000191132	0.0408267	88.0632	0.0130811	0.00344163	0.857055	0.98838	0.000859956	0.00476812	0.41148	0.69282	0.00451477	0.00548571	0.920644	0.954709	-0.000242302	0.00242914	0.635696	0.941907	0.0209965	0.0442546	0.626143
cg22227621	1	95464471	ALG14;ALG14	ALG14	protein_coding;protein_coding	74037;28289	Body			1.89003e-05	0.0342872	8.7082	0.602493	0.894639	0.0184435	0.31803	0.0861778	0.376006	0.0076767	0.26602	0.705937	0.993218	0.0468574	0.388773	21589.3	0.00644782	0.00322455	0.0385791	0.24411	17775.1	0.00670954	0.00322215	0.966409	0.997649	0.000188229	0.00446404	0.744915	0.894223	0.00167326	0.00513587	0.0890669	0.196683	-0.00388576	0.00227422	0.000958895	0.34953	0.138876	0.0414323	0.203572
cg20367923	6	169624501	BX322234.1;BX322234.1;THBS2;THBS2;THBS2;THBS2;THBS2;THBS2;THBS2;THBS2;THBS2;THBS2;THBS2	THBS2	lncRNA;lncRNA;protein_coding;protein_coding;protein_coding;protein_coding;protein_coding;protein_coding;protein_coding;protein_coding;protein_coding;protein_coding;protein_coding	10968;11152;29639;-965;29441;29433;27045;29645;26455;26439;16187;29441;19461	Body	S_Shore	S_Shore	1.89019e-05	0.0342872	8.70894	0.0859964	0.519189	0.346005	0.771201	0.28659	0.633147	0.834841	0.966438	0.548394	0.98854	0.379681	0.753766	174936	0.00241675	0.00274513	0.846256	0.944197	389908	0.000512837	0.00264147	0.0857084	0.786053	-0.00631995	0.00365955	0.00486	0.0935035	-0.01199	0.00421031	1.74466e-06	5.59578e-05	-0.00918497	0.00186437	0.362678	0.867487	0.0309884	0.0339656	0.375076
cg03982355	17	7255542	KCTD11;KCTD11	KCTD11;KCTD11	protein_coding;protein_coding	202;334	5'UTR;1stExon	Island	Island	1.92572e-05	0.0347947	8.87266	0.973775	0.994732	0.300274	0.74116	0.497772	0.785669	0.766919	0.949395	0.923835	0.999227	0.000452922	0.144926	208.682	0.0130714	0.00366701	0.000912649	0.061922	420.499	0.0127221	0.00377924	0.883436	0.990961	0.00076863	0.00523584	0.704079	0.873823	-0.00229123	0.00602383	0.132445	0.261864	-0.00402957	0.00266742	0.714709	0.957369	0.0177887	0.0485957	0.657843
cg25731553	15	101715276								1.97586e-05	0.0355316	9.10368	0.0567338	0.457057	0.0525072	0.441871	0.637721	0.86171	0.617319	0.904502	0.119445	0.973354	3.83025e-05	0.0922365	17.6477	0.0173114	0.00411298	7.84543e-06	0.0221721	3.61474	0.0189556	0.00413095	0.703213	0.972707	-0.00218354	0.00572312	0.0708407	0.302545	0.0119582	0.00658445	0.258124	0.418826	-0.00330652	0.00291567	0.721436	0.958609	0.0189653	0.0531183	0.00949999
cg13240763	20	17949746	MGME1;MGME1;MGME1;MGME1;MGME1;OVOL2;SNX5;SNX5;SNX5;SNX5;SNX5;SNX5;SNX5;SNX5;SNX5;SNX5;SNX5	SNX5;C20orf72;SNX5	protein_coding;protein_coding;protein_coding;protein_coding;protein_coding;protein_coding;protein_coding;protein_coding;protein_coding;protein_coding;protein_coding;protein_coding;protein_coding;protein_coding;protein_coding;protein_coding;protein_coding	-12;30;85;-928;-954;90086;-308;-122;-591;-644;-342;-346;-291;-308;-302;-328;-317	TSS1500;TSS200;TSS1500	Island	Island	1.98657e-05	0.0355316	9.15303	0.92667	0.985091	0.495798	0.849635	0.579489	0.832386	0.299	0.754347	0.423842	0.985645	5.91605e-05	0.101643	27.2579	-0.00692014	0.00168735	5.30866e-05	0.0315705	24.4594	-0.00717339	0.00173672	0.838804	0.986571	-0.00049009	0.00240609	0.539868	0.781448	-0.00169985	0.0027682	0.841302	0.905977	-0.000245756	0.00122579	0.27895	0.833909	0.0242437	0.0223317	0.230715
cg07636870	10	104262614	ACTR1A;ACTR1A;ACTR1A;ACTR1A;SUFU;SUFU;SUFU	SUFU;ACTR1A	protein_coding;protein_coding;protein_coding;protein_coding;protein_coding;protein_coding;protein_coding	-144;-202;-178;-147;-1150;-1115;-1222	TSS1500;TSS200	S_Shore	N_Shore	1.98964e-05	0.0355316	9.16715	0.581109	0.886785	0.829937	0.961122	0.0491155	0.290609	0.468812	0.845617	0.139002	0.97352	0.000269067	0.134365	123.971	0.00842237	0.00227171	0.000708264	0.0571504	326.329	0.00801717	0.00233083	0.443352	0.930637	-0.00248022	0.00322919	0.572204	0.801177	-0.00210182	0.00371518	0.0889958	0.196568	-0.00281151	0.00164513	0.724823	0.959225	-0.0105653	0.0299713	0.325092
cg00500167	6	100841663	SIM1;SIM1;SIM1	SIM1	protein_coding;protein_coding;protein_coding	69891;71135;256	Body			2.00652e-05	0.0356947	9.24493	0.313488	0.752857	0.00553712	0.21533	0.120895	0.437633	0.0265015	0.383531	0.310158	0.980558	0.112285	0.505631	51734.6	0.00369926	0.00231954	0.133123	0.429134	61336	0.00333914	0.00221428	0.189723	0.855571	-0.00403664	0.00306771	0.772444	0.907407	-0.00102201	0.0035294	7.72249e-06	0.000165062	-0.00717714	0.00156286	0.00282996	0.424859	0.0860685	0.0284725	0.00966736
cg15740357	19	57791795	ZNF460;ZNF460;ZNF460;ZNF460-AS1;ZNF460-AS1;ZNF460-AS1;ZNF460-AS1	ZNF460	protein_coding;protein_coding;protein_coding;lncRNA;lncRNA;lncRNA;lncRNA	-58;376;-1460;-92;-118;-106;-1379	TSS200	Island	Island	2.01832e-05	0.0357665	9.29929	0.425665	0.817985	0.49724	0.850291	0.88231	0.962523	0.00592252	0.245261	0.917746	0.9991	0.000535811	0.148502	246.872	-0.00797107	0.0022661	0.000229357	0.0427488	105.675	-0.00860611	0.00229364	0.680156	0.969631	0.0013119	0.00317767	0.187861	0.481228	-0.00483102	0.00365591	0.919569	0.954099	-0.000163675	0.00161888	0.013384	0.539835	-0.073599	0.0294931	0.160574
cg22437258	11	111473054	SIK2	SIK2	protein_coding	-119	TSS200	Island	Island	2.04799e-05	0.0361533	9.43602	0.450891	0.830579	0.602092	0.891308	0.168415	0.506534	0.977373	0.995774	0.667721	0.992136	0.00052222	0.148021	240.61	0.00726985	0.00206251	0.0017101	0.074402	787.92	0.00677207	0.00213009	0.842919	0.98694	0.000585543	0.00295107	0.24977	0.550439	-0.0039189	0.00339521	0.639652	0.766463	0.000704956	0.00150344	0.926953	0.99045	-0.00251425	0.0273899	0.643833
cg22011966	4	84256229	HPSE;HPSE;HPSE;HPSE;HPSE;HPSE;HPSE	HPSE;HPSE;HPSE;HPSE;HPSE	protein_coding;protein_coding;protein_coding;protein_coding;protein_coding;protein_coding;protein_coding	-227;78;78;78;78;78;-293	5'UTR;1stExon;1stExon;TSS200;5'UTR	Island	Island	2.09057e-05	0.0366507	9.63218	0.867564	0.971741	0.253518	0.708117	0.206024	0.552196	0.469441	0.845915	0.855248	0.99812	0.00160502	0.181543	739.504	-0.00612105	0.00191435	0.000434037	0.0495876	199.981	-0.00695669	0.00194434	0.950614	0.996413	0.000167047	0.00269374	0.0596551	0.278684	-0.00586992	0.00309915	0.0325151	0.093579	-0.00295456	0.00137234	0.547128	0.922358	-0.0150782	0.0250016	0.368934
cg24351857	20	24899048						Island	Island	2.09207e-05	0.0366507	9.63912	0.887597	0.976248	0.224767	0.684347	0.0267445	0.21827	0.556583	0.88177	0.586089	0.990165	0.00638058	0.239692	2939.82	0.00408113	0.00148095	0.00649427	0.116551	2992.2	0.00408569	0.00148545	0.473084	0.936871	-0.00147933	0.00205798	0.725962	0.884696	0.000831045	0.00236771	0.000459502	0.003594	-0.0037346	0.00104845	0.769569	0.967121	-0.00560295	0.0191009	0.490749
cg14554491	19	4769093	MIR7-3HG;MIR7-3HG;MIR7-3HG;MIR7-3HG;MIR7-3HG;MIR7-3HG;MIR7-3HG;MIR7-3HG;MIR7-3HG;MIR7-3HG;MIR7-3HG;MIR7-3HG;MIR7-3HG;MIR7-3HG;MIR7-3HG;MIR7-3HG;MIR7-3HG;MIR7-3HG;MIR7-3HG;MIR7-3HG;MIR7-3HG;MIR7-3HG;MIR7-3HG;MIR7-3HG;MIR7-3HG;MIR7-3HG;MIR7-3HG;MIR7-3HG;MIR7-3HG;MIR7-3HG;MIR7-3HG;MIR7-3HG;MIR7-3HG;MIR7-3HG;MIR7-3HG;MIR7-3HG;MIR7-3HG;MIR7-3HG;MIR7-3HG;MIR7-3HG;MIR7-3HG;MIR7-3HG;MIR7-3HG;MIR7-3HG;MIR…	C19orf30	lncRNA;lncRNA;lncRNA;lncRNA;lncRNA;lncRNA;lncRNA;lncRNA;lncRNA;lncRNA;lncRNA;lncRNA;lncRNA;lncRNA;lncRNA;lncRNA;lncRNA;lncRNA;lncRNA;lncRNA;lncRNA;lncRNA;lncRNA;lncRNA;lncRNA;lncRNA;lncRNA;lncRNA;lncRNA;lncRNA;lncRNA;lncRNA;lncRNA;lncRNA;lncRNA;lncRNA;lncRNA;lncRNA;lncRNA;lncRNA;lncRNA;lncRNA;lncRNA;lncRNA;lncRNA;lncRNA;lncRNA;lncRNA;lncRNA	-52;-52;-52;-200;-1068;-52;-86;-52;-52;-60;-52;-52;-52;-52;-52;-51;2;-52;-52;-52;-52;-52;-52;-52;50;-52;-52;-52;-52;-992;-51;-52;-15;-52;-52;-52;-52;-52;-52;-52;-52;-52;-51;-52;-54;-52;-52;-54;-52	TSS200			2.11222e-05	0.0366606	9.73194	0.00964134	0.265597	0.711431	0.928489	0.78915	0.927433	0.519699	0.867515	0.635144	0.991212	0.000290526	0.136128	133.858	-0.00950534	0.00257827	0.000140595	0.0377471	64.7783	-0.0100524	0.00258964	0.0250491	0.684571	-0.00809949	0.00358774	0.395779	0.680689	-0.00351269	0.0041277	0.29729	0.461887	-0.00190999	0.00182779	0.305813	0.845423	0.0341869	0.0332991	0.0105581
cg23537887	3	54157647	AC115282.1;CACNA2D3;CACNA2D3;CACNA2D3;CACNA2D3;CACNA2D3;CACNA2D3;CACNA2D3	CACNA2D3	lncRNA;protein_coding;protein_coding;protein_coding;protein_coding;protein_coding;protein_coding;protein_coding	1758;954;1073;159;1068;141;159;159	Body	S_Shore	S_Shore	2.1179e-05	0.0366606	9.75811	0.0259287	0.360184	0.306726	0.746124	0.0456772	0.280555	0.463417	0.843138	0.266157	0.978999	0.00192953	0.188551	889.023	0.0100297	0.00319286	0.00125381	0.0676924	577.687	0.0100928	0.0030839	0.0451091	0.731846	0.00861427	0.00427251	0.907967	0.965929	0.000568965	0.00491552	0.444125	0.605419	0.00166896	0.00217665	0.788333	0.97043	-0.0106605	0.0396546	5.11876e-07
cg20679082	17	1090548	ABR;ABR;ABR	ABR;ABR	protein_coding;protein_coding;protein_coding	69;42485;41751	1stExon;5'UTR			2.1237e-05	0.0366606	9.78484	0.00749753	0.246958	0.535965	0.866471	0.726586	0.902368	0.831222	0.965577	0.208142	0.974398	0.0283015	0.337619	13039.8	-0.00385509	0.00174545	0.0287969	0.214634	13268	-0.00392218	0.00178112	0.0148523	0.645615	0.00606327	0.00246761	0.655827	0.848594	-0.00126717	0.00283898	0.496878	0.652171	0.000855664	0.00125713	0.961874	0.995177	-0.00109616	0.0229027	0.844467
cg06910977	7	64251334						N_Shelf	N_Shelf	2.12447e-05	0.0366606	9.78838	0.831998	0.962843	0.00346436	0.183215	0.929105	0.978184	0.374892	0.798481	0.88769	0.998696	0.00846513	0.254078	3900.26	0.00832838	0.00313273	0.00366617	0.0951516	1689.17	0.00939484	0.00319548	0.944334	0.995845	-0.000309501	0.0044271	0.100406	0.357769	0.00840652	0.00509337	0.31406	0.479538	-0.00227631	0.0022554	0.200307	0.794262	0.0527957	0.0410894	0.187751
cg16057216	2	220424281	AC009955.4;OBSL1;OBSL1;OBSL1;OBSL1;OBSL1;OBSL1	OBSL1	lncRNA;protein_coding;protein_coding;protein_coding;protein_coding;protein_coding;protein_coding	476;11683;11981;-127;11181;11731;2954	Body	N_Shelf	N_Shelf	2.14174e-05	0.0368085	9.86798	0.131233	0.588928	0.337752	0.766437	0.449766	0.756192	0.359154	0.790196	0.121652	0.973354	5.50554e-06	0.0556587	2.53665	-0.0164226	0.00351907	6.85478e-07	0.0144057	0.315831	-0.018191	0.00354714	0.0772672	0.776215	-0.00872714	0.00491429	0.0525076	0.262453	-0.0110279	0.00565388	0.0130997	0.0472223	-0.00626731	0.0025036	0.690776	0.95269	-0.0181704	0.0456112	0.658486
cg17596531	8	6400815	ANGPT2;ANGPT2;ANGPT2;ANGPT2;MCPH1;MCPH1;MCPH1	ANGPT2;ANGPT2;ANGPT2;MCPH1	protein_coding;protein_coding;protein_coding;protein_coding;protein_coding;protein_coding;protein_coding	20116;19751;19952;19952;136667;66028;65935	Body;Body;Body;Body			2.14902e-05	0.0368085	9.90149	0.905189	0.980236	0.217954	0.678673	0.550216	0.816107	0.871054	0.974411	0.128303	0.973436	4.72683e-07	0.0399456	0.217786	-0.0202397	0.0038901	7.87107e-07	0.0144057	0.362656	-0.0204124	0.00400332	0.863224	0.988998	-0.000956693	0.00554629	0.952564	0.982926	-0.000380059	0.006381	0.0829983	0.186771	-0.00492281	0.00282558	0.671673	0.949083	0.0218508	0.0514771	0.606331
cg20301680	1	54786494	SSBP3;SSBP3;SSBP3;SSBP3;SSBP3;SSBP3;SSBP3;SSBP3;SSBP3;SSBP3;SSBP3	SSBP3;SSBP3;SSBP3	protein_coding;protein_coding;protein_coding;protein_coding;protein_coding;protein_coding;protein_coding;protein_coding;protein_coding;protein_coding;protein_coding	35998;85403;85188;85599;84684;4619;92659;15061;5652;83813;85575	Body;Body;Body			2.16908e-05	0.0370146	9.99393	0.325669	0.761313	0.0776227	0.497534	0.967026	0.990015	0.138814	0.611415	0.569829	0.98925	0.00759667	0.247624	3500.13	0.00930212	0.00345027	0.00602358	0.11305	2775.34	0.00964801	0.00347555	0.243976	0.87795	0.00562661	0.00481511	0.565702	0.797327	0.00318727	0.00553977	0.00250864	0.013316	-0.00750847	0.00245308	0.691894	0.952882	-0.0177358	0.0446907	0.632009
cg05984554	19	30019369	VSTM2B	VSTM2B	protein_coding	1963	Body	Island	Island	2.20129e-05	0.037052	10.1423	0.127211	0.583742	0.510937	0.855786	0.253894	0.602849	0.688522	0.927115	0.873782	0.998456	0.000172125	0.122105	79.3059	0.00944539	0.00246822	0.000143227	0.0380354	65.9913	0.00973541	0.00251112	0.115788	0.811185	-0.00549512	0.00347897	0.410999	0.692405	0.00329752	0.00400255	0.0405831	0.110394	-0.003653	0.00177238	0.633277	0.941212	0.0154296	0.0322896	0.735441
cg19105690	16	68278969	PLA2G15;PLA2G15;PLA2G15;PLA2G15;PLA2G15;PLA2G15;PLA2G15;PLA2G15;PLA2G15	PLA2G15	protein_coding;protein_coding;protein_coding;protein_coding;protein_coding;protein_coding;protein_coding;protein_coding;protein_coding	-307;-238;-307;-314;-307;-275;-307;-305;-326	TSS1500	Island	Island	2.20923e-05	0.037052	10.1789	0.00129247	0.142192	0.694397	0.923407	0.0239465	0.20715	0.862244	0.972491	0.590075	0.990309	7.23006e-05	0.104583	33.3121	0.0079997	0.00197488	0.000182209	0.0403421	83.9519	0.00760289	0.00199367	0.00286297	0.521589	-0.00833924	0.00276208	0.458313	0.726661	-0.00236127	0.00317777	0.407525	0.571446	0.00116793	0.00140715	0.660806	0.946777	0.0112657	0.0256358	0.321351
cg03166286	9	88555512	NAA35;NAA35;NAA35	NAA35	protein_coding;protein_coding;protein_coding	-549;-932;-585	TSS1500	N_Shore	N_Shore	2.20966e-05	0.037052	10.1809	0.0239007	0.351607	0.663894	0.912988	0.322226	0.663964	0.61536	0.903808	0.437569	0.985908	0.000131422	0.114662	60.5521	-0.00914528	0.00234644	0.00012373	0.0368676	57.0081	-0.00937664	0.00239501	0.0173137	0.652901	-0.007963	0.00331811	0.860766	0.946231	-0.000670441	0.00381748	0.445488	0.606559	-0.00129227	0.00169043	0.566814	0.926187	0.0176679	0.0307965	0.902142
cg14139125	6	170893945	PDCD2;PDCD2;PDCD2;PDCD2;PDCD2;PDCD2;PDCD2;PDCD2;PDCD2;PDCD2;PDCD2;PDCD2;PDCD2;PDCD2	PDCD2;PDCD2	protein_coding;protein_coding;protein_coding;protein_coding;protein_coding;protein_coding;protein_coding;protein_coding;protein_coding;protein_coding;protein_coding;protein_coding;protein_coding;protein_coding	-211;-275;-202;-244;-241;-630;-452;-219;-244;-164;-435;-467;-251;-164	TSS200;TSS200	S_Shore	S_Shore	2.21034e-05	0.037052	10.184	0.528075	0.865513	0.483826	0.84454	0.887412	0.964313	0.480641	0.850753	0.485317	0.986959	5.1407e-05	0.0995671	23.6855	0.00800758	0.00193596	5.02837e-05	0.0313199	23.168	0.00819565	0.00197774	0.376594	0.916485	-0.00242806	0.00274001	0.643583	0.841666	0.00146079	0.00315237	0.654767	0.777915	-0.000625113	0.00139591	0.589995	0.931758	-0.0137253	0.0254309	0.032331
cg02127172	16	3629620								2.21148e-05	0.037052	10.1893	0.0111051	0.277504	0.109726	0.553199	0.470328	0.768983	0.314341	0.764166	0.872126	0.998372	0.000880932	0.161419	405.885	0.0061342	0.00181734	0.000818198	0.0598477	376.981	0.00620574	0.00182626	0.0352085	0.713782	0.00536464	0.00253015	0.841043	0.93789	0.000584572	0.00291094	0.00812224	0.0327974	-0.0034462	0.001289	0.511996	0.913969	-0.0154261	0.0234832	0.426594
cg09662794	11	36346785	PRR5L;PRR5L;PRR5L;PRR5L	PRR5L	protein_coding;protein_coding;protein_coding;protein_coding	24274;28947;28947;28947	5'UTR			2.23517e-05	0.0372994	10.2984	0.929833	0.985803	0.858303	0.968344	0.192665	0.536671	0.104505	0.566569	0.324672	0.980558	2.63116e-05	0.0808326	12.1229	-0.0092709	0.00215582	9.10586e-06	0.0222741	4.19548	-0.00996602	0.00218831	0.699218	0.972277	0.00117307	0.00303174	0.140147	0.419038	-0.00516608	0.00348801	0.688188	0.802592	-0.000620741	0.00154453	0.0327797	0.611701	0.0604875	0.0281386	0.197687
cg02529723	5	140105629	VTRNA1-3	VTRNA1-3	misc_RNA	-114	TSS200			2.24244e-05	0.0372994	10.3319	0.948693	0.989632	0.375297	0.78856	0.70212	0.891892	0.895273	0.979576	0.737294	0.99476	0.000182334	0.124148	84.0095	0.01475	0.00386978	0.000257901	0.0439129	118.827	0.0147387	0.00396141	0.943004	0.995755	0.000392868	0.00548823	0.871217	0.950721	0.00102493	0.00631421	0.0334931	0.0957098	-0.00598574	0.002796	0.875933	0.9831	0.00796298	0.0509382	0.298241
cg07764334	11	9915200	AC011092.2;SBF2;SBF2;SBF2;SBF2;SBF2;SBF2	SBF2	lncRNA;protein_coding;protein_coding;protein_coding;protein_coding;protein_coding;protein_coding	54510;400555;99452;300305;400567;400555;400555	Body			2.29249e-05	0.0379125	10.5625	0.442997	0.826667	0.00138592	0.135094	0.0472885	0.285406	0.0345393	0.414358	0.194689	0.97352	4.46485e-05	0.095761	20.5716	-0.0166318	0.00398729	4.08022e-07	0.0144057	0.187994	-0.0203471	0.00388447	0.111301	0.808327	-0.00860743	0.00538164	8.46931e-05	0.027576	-0.0248444	0.00619157	0.00328275	0.0163881	-0.00815819	0.0027417	0.727834	0.959825	-0.0174068	0.0499489	0.13682
cg07741016	5	140105772	VTRNA1-3	VTRNA1-3	misc_RNA	29	Body			2.29576e-05	0.0379125	10.5776	0.492252	0.85028	0.200252	0.663255	0.987154	0.996236	0.418932	0.821648	0.868572	0.99825	0.00528287	0.229649	2434.06	0.00586078	0.00207882	0.0050926	0.106383	2346.39	0.00604379	0.00213392	0.470904	0.93636	-0.00213561	0.00295638	0.618872	0.828103	0.00169461	0.00340131	0.22127	0.376362	-0.00184799	0.00150614	0.658908	0.946399	-0.0121302	0.0274392	0.232412
cg25752527	2	136499146	UBXN4;UBXN4;UBXN4;UBXN4;UBXN4	UBXN4	protein_coding;protein_coding;protein_coding;protein_coding;protein_coding	-279;-158;-292;-210;-947	TSS200	Island	Island	2.3108e-05	0.0380247	10.6469	0.549269	0.874428	0.108844	0.551678	0.95842	0.987196	0.793874	0.956389	0.591248	0.990309	0.00234436	0.194412	1080.15	-0.00592927	0.00192443	0.00106775	0.0647805	491.961	-0.00655213	0.00197334	0.614142	0.960695	0.00138051	0.00273392	0.112992	0.378587	-0.00500692	0.00314537	0.865467	0.921169	0.000236271	0.00139281	0.878247	0.98345	-0.00389212	0.0253744	0.156373
cg02280907	6	150326453	RAET1K;RAET1K	RAET1K	transcribed_unprocessed_pseudogene;transcribed_unprocessed_pseudogene	-159;-172	TSS200	Island	Island	2.33353e-05	0.0382351	10.7516	0.337106	0.768211	0.571749	0.880173	0.316983	0.659774	0.452485	0.838322	0.918997	0.999146	0.00337796	0.208874	1556.38	0.00634296	0.00213888	0.00457054	0.10245	2105.85	0.00631623	0.00220226	0.116026	0.811429	-0.00481607	0.00305106	0.951677	0.982576	0.000212989	0.00351025	0.971518	0.983862	5.55681e-05	0.00155438	0.501906	0.911432	0.0190497	0.028318	0.741472
cg08291040	19	49994485	RPL13A;RPL13A;RPL13A;RPL13A;RPL13A;RPL13A;RPL13A;RPL13A;RPL13A;RPL13A;RPL13A;RPL13A;RPL13A;RPL13A;RPL13A;RPL13A;RPL13A;RPL13A;RPL13A;RPL13A;RPL13A;SNORD35A	RPL13AP5;SNORD35A;RPL13A	protein_coding;protein_coding;protein_coding;protein_coding;protein_coding;protein_coding;protein_coding;protein_coding;protein_coding;protein_coding;protein_coding;protein_coding;protein_coding;protein_coding;protein_coding;protein_coding;protein_coding;protein_coding;protein_coding;protein_coding;protein_coding;snoRNA	3620;3594;3620;699;1378;388;3603;3613;3620;3620;3620;3674;3625;3620;3612;3619;3619;1444;3620;1365;3718;53	Body;Body;Body	S_Shelf	S_Shelf	2.34019e-05	0.0382351	10.7823	0.754539	0.942336	0.982526	0.996445	0.958934	0.987373	0.840166	0.967742	0.162878	0.97352	0.00010327	0.109887	47.5811	-0.0270063	0.00682	0.000135547	0.0374462	62.4526	-0.027415	0.00704518	0.74436	0.976896	-0.00318715	0.00976056	0.859928	0.945879	-0.00198417	0.0112295	0.264706	0.426233	-0.0055616	0.00497256	0.480046	0.905712	0.0640976	0.0905911	0.847264
cg05762852	1	156722088	HDGF;HDGF;HDGF;HDGF;HDGF;HDGF;HDGF;HDGF;PRCC	HDGF;HDGF;HDGF	protein_coding;protein_coding;protein_coding;protein_coding;protein_coding;protein_coding;protein_coding;protein_coding;protein_coding	-620;153;-62;14630;-751;-23;-799;-697;1686	TSS200;TSS1500;1stExon	S_Shore	S_Shore	2.34875e-05	0.0382394	10.8218	0.37471	0.790542	0.137944	0.592791	0.428256	0.74219	0.218974	0.693004	0.554562	0.988619	0.000334901	0.13818	154.304	-0.00780265	0.00213891	9.52521e-05	0.0344482	43.8869	-0.00867466	0.00217815	0.329484	0.905626	0.00294984	0.00301766	0.0708053	0.302473	-0.00630606	0.00347182	0.102722	0.218057	-0.00252015	0.00153736	0.352725	0.864108	-0.0260887	0.028008	0.858408
cg18857892	13	114292707	TFDP1;TFDP1;TFDP1	TFDP1;TFDP1	protein_coding;protein_coding;protein_coding	53639;1241;53119	Body;Body	Island	Island	2.37552e-05	0.0384832	10.9451	0.911964	0.981832	0.114701	0.560451	0.0108009	0.141585	0.991791	0.998513	0.0539276	0.973354	0.0024734	0.196619	1139.6	0.00642453	0.00209656	0.00336002	0.0922539	1548.11	0.00643567	0.00216825	0.953382	0.996592	0.000175831	0.00300395	0.991771	0.997161	-3.56895e-05	0.00345604	0.911225	0.949179	0.000170843	0.00153038	0.263469	0.826809	0.0312645	0.0278807	0.855572
cg11355135	2	108602860	SLC5A7;SLC5A7	SLC5A7	protein_coding;protein_coding	-120;-119	TSS200	Island	Island	2.38043e-05	0.0384832	10.9677	0.98223	0.996487	0.744549	0.938336	0.226042	0.574327	0.598029	0.897536	0.877579	0.998517	0.00268784	0.200163	1238.41	0.00913944	0.00300816	0.00370482	0.0955221	1706.98	0.00869696	0.00296153	0.905669	0.992868	0.000486827	0.00410297	0.65861	0.850149	-0.00208876	0.00472047	0.358202	0.524278	-0.00192496	0.00209028	0.423449	0.887535	0.0305444	0.0380811	9.39115e-06
cg18756330	12	92569710	AC025164.1;AC025164.1;AC025164.1		lncRNA;lncRNA;lncRNA	29753;29732;29750				2.40101e-05	0.0386802	11.0625	0.401624	0.805507	0.0493917	0.433341	0.35584	0.691104	0.109863	0.574303	0.258614	0.978986	0.115766	0.510376	53338.8	0.00609117	0.0038565	0.143128	0.44333	65945.4	0.00563398	0.00383266	0.371082	0.91552	-0.00476005	0.00530986	0.811688	0.925043	-0.00145737	0.00610899	0.000143569	0.00146609	-0.0104859	0.00270513	0.0933911	0.710924	0.0830794	0.0492827	0.553874
cg19717768	1	180597310						N_Shelf	N_Shelf	2.42378e-05	0.0389109	11.1674	0.601739	0.894379	0.286598	0.732214	0.0432211	0.273588	0.00557183	0.240847	0.322758	0.980558	0.0491015	0.394114	22623.3	0.00704541	0.00355935	0.169058	0.478488	77892.6	0.00489143	0.003544	0.917199	0.99371	0.000511092	0.00490995	0.0059811	0.101148	-0.0156946	0.00564889	0.103995	0.21997	-0.00408524	0.00250139	0.00648845	0.479705	0.125355	0.0455709	0.614204
cg15848714	11	33442321	KIAA1549L;KIAA1549L		protein_coding;protein_coding	44309;44667				2.44489e-05	0.0391135	11.2647	0.901101	0.979322	0.771375	0.946148	0.763308	0.91735	0.259058	0.725669	0.844713	0.997645	9.54455e-05	0.106621	43.9761	-0.0179015	0.00449778	2.57053e-05	0.0279991	11.8436	-0.0195268	0.00453214	0.481175	0.938394	-0.00443121	0.00627894	0.186782	0.479934	-0.00956936	0.00722391	0.00441623	0.0206083	-0.00921061	0.00319883	0.768942	0.967046	-0.0171425	0.058277	0.101954
cg05475485	11	67810027	TCIRG1;TCIRG1;TCIRG1;TCIRG1;TCIRG1;TCIRG1;TCIRG1;TCIRG1;TCIRG1	TCIRG1;TCIRG1	protein_coding;protein_coding;protein_coding;protein_coding;protein_coding;protein_coding;protein_coding;protein_coding;protein_coding	3535;3478;-1229;-763;-808;3454;-420;3445;3531	TSS1500;Body	S_Shelf	S_Shelf	2.46619e-05	0.039232	11.3629	0.928615	0.985501	0.860099	0.968831	0.861209	0.954796	0.571316	0.887552	0.12005	0.973354	0.000611226	0.149429	281.619	0.010646	0.00305892	0.00252177	0.0841348	1161.89	0.00927261	0.00303106	0.804089	0.98313	0.00104305	0.0041993	0.0640543	0.288468	-0.00899614	0.00483129	0.000780486	0.00541182	-0.00729879	0.00213935	0.100586	0.71939	0.0642935	0.0389752	0.0563651
cg07874284	X	12809156	PRPS2;PRPS2;PRPS2;PRPS2	PRPS2;PRPS2	protein_coding;protein_coding;protein_coding;protein_coding	-318;-375;-369;-451	TSS1500;TSS1500	Island	N_Shore	2.47498e-05	0.039232	11.4033	0.0957576	0.536549	0.44713	0.82667	0.736169	0.906431	0.634397	0.910208	0.952614	0.999715	0.550178	0.849042	253492	-0.00726102	0.0121324	0.000988953	0.0633382	455.655	-0.00987456	0.00295394	0.0269205	0.691048	0.00912214	0.00409246	0.181608	0.473497	-0.0063114	0.00470837	0.169038	0.31134	-0.00287775	0.00208492	0.793055	0.97124	0.00997809	0.0379836	6.48624e-128
cg11147815	14	24740287	AL096870.10;AL096870.12;RABGGTA;RABGGTA;RABGGTA;RABGGTA;RABGGTA;RABGGTA;RABGGTA;RABGGTA;RABGGTA;RABGGTA;RABGGTA;RABGGTA;RABGGTA;RABGGTA;RABGGTA	RABGGTA;RABGGTA	lncRNA;lncRNA;protein_coding;protein_coding;protein_coding;protein_coding;protein_coding;protein_coding;protein_coding;protein_coding;protein_coding;protein_coding;protein_coding;protein_coding;protein_coding;protein_coding;protein_coding	-645;-132;659;519;103;469;503;-636;517;476;531;469;458;436;324;-1079;430	Body;Body	N_Shore	N_Shore	2.47784e-05	0.039232	11.4165	0.379554	0.793538	0.832478	0.961766	0.00830097	0.124425	0.484803	0.852674	0.735701	0.994664	0.000296736	0.136733	136.72	-0.00765368	0.00207926	0.000252161	0.0438091	116.182	-0.00784765	0.00210582	0.453732	0.932655	0.00219003	0.00291745	0.703098	0.8733	-0.00128114	0.00335652	0.00543554	0.0241441	-0.00417728	0.00148631	0.475069	0.904186	0.0193769	0.0270779	0.44252
cg13814708	10	81144099	AL133481.1;ZCCHC24	ZCCHC24	lncRNA;protein_coding	2015;61282	3'UTR	N_Shore	N_Shore	2.49899e-05	0.0394314	11.514	0.203322	0.667137	0.185045	0.648028	0.00768001	0.119705	0.666318	0.92046	0.352267	0.981686	0.704793	0.915622	324730	0.00136788	0.00360551	0.891548	0.961832	410776	-0.000464044	0.00339913	0.319534	0.902618	-0.00469928	0.00470923	0.046225	0.247346	-0.010867	0.00541797	3.71775e-09	7.04911e-07	-0.0148001	0.00239914	0.117719	0.734598	0.0686722	0.043708	0.288108
cg26267388	2	119591627	LINC01956;LINC01956		lncRNA;lncRNA	1060;559		N_Shore	N_Shore	2.532e-05	0.0396912	11.6661	0.531311	0.8668	0.77638	0.947539	0.00449947	0.0918255	0.0439451	0.44498	0.941005	0.999603	0.000594981	0.149429	274.134	-0.00784773	0.00224995	7.18495e-05	0.0326835	33.1043	-0.00885579	0.00218424	0.749006	0.977472	0.000969532	0.0030261	0.0561242	0.270814	-0.00668863	0.00348153	4.85653e-06	0.000117411	-0.00724331	0.00154166	0.0205957	0.575176	0.065547	0.0280863	0.686186
cg27337492	19	19431847	MAU2;MAU2;MAU2;SUGP1;SUGP1;SUGP1;SUGP1;SUGP1;SUGP1;SUGP1;SUGP1;SUGP1;SUGP1;SUGP1	KIAA0892;SF4	protein_coding;protein_coding;protein_coding;protein_coding;protein_coding;protein_coding;protein_coding;protein_coding;protein_coding;protein_coding;protein_coding;protein_coding;protein_coding;protein_coding	209;-487;52;-528;-528;-528;-528;-528;-539;-567;-528;-528;-528;-540	1stExon;TSS1500	Island	Island	2.53269e-05	0.0396912	11.6692	0.716563	0.931495	0.631104	0.901448	0.152077	0.484445	0.389306	0.806217	0.0952518	0.973354	2.86849e-05	0.0826669	13.2164	0.0103456	0.00241749	7.53597e-05	0.0329804	34.7216	0.0100729	0.00249187	0.910786	0.993203	0.000387308	0.00345229	0.642414	0.841014	-0.00184703	0.00397186	0.663169	0.78428	0.000767159	0.00175878	0.362705	0.867493	-0.0292318	0.0320419	0.257033
cg21187462	9	16870091	BNC2;BNC2;BNC2;BNC2;BNC2	BNC2	protein_coding;protein_coding;protein_coding;protein_coding;protein_coding	639;578;668;751;655	Body	N_Shore	N_Shore	2.54738e-05	0.0397586	11.7369	0.914009	0.982287	0.371716	0.786497	0.0120912	0.149893	0.381464	0.802396	0.233842	0.97628	0.00138492	0.176687	638.093	-0.00601904	0.00185665	0.000522109	0.0524866	240.559	-0.00667275	0.00189232	0.911408	0.993214	0.000292062	0.00262167	0.135288	0.412069	-0.00452313	0.00301622	0.0499957	0.12884	-0.00263367	0.00133562	0.332973	0.856845	-0.0236144	0.0243326	0.475117
cg22974920	21	40686053	BRWD1;BRWD1;BRWD1;BRWD1;BRWD1;BRWD1;BRWD1-AS2	BRWD1;BRWD1;BRWD1	protein_coding;protein_coding;protein_coding;protein_coding;protein_coding;protein_coding;lncRNA	-307;-484;-494;-536;7433;-825;192	TSS1500;TSS1500;TSS1500	Island	Island	2.55496e-05	0.0397586	11.7719	0.210535	0.6736	0.625043	0.899395	0.862555	0.955214	0.679559	0.924422	0.523582	0.988476	0.000898155	0.161543	413.821	0.00787902	0.00233817	0.0012371	0.0673974	569.988	0.00787888	0.0024045	0.293674	0.893797	0.00350731	0.00333125	0.863904	0.947521	-0.000657775	0.0038326	0.819259	0.891881	-0.000388297	0.00169712	0.634584	0.941621	0.0147175	0.0309185	0.160949
cg09727034	17	49017971	AC005920.1		lncRNA	4104		N_Shelf	N_Shelf	2.56716e-05	0.0397586	11.828	0.644576	0.908484	0.129539	0.581731	0.619474	0.85292	0.0577158	0.480731	0.0276586	0.973354	0.00144892	0.178193	667.583	0.0103722	0.00321289	0.00547537	0.10938	2522.75	0.00916236	0.00326287	0.60273	0.959042	0.00235653	0.00452046	0.0708723	0.302606	-0.00944423	0.00520079	0.499233	0.654212	-0.00155893	0.00230297	0.029307	0.603384	0.0920944	0.041956	0.592759
cg00063456	1	231518525	AL445524.2;AL445524.2;AL445524.2;EGLN1;EGLN1;EGLN1;EGLN1;EGLN1;EGLN1	EGLN1	protein_coding;protein_coding;protein_coding;protein_coding;protein_coding;protein_coding;protein_coding;protein_coding;protein_coding	145684;145825;145824;39509;37565;38332;38484;38414;38448	Body			2.58092e-05	0.0397586	11.8915	0.14524	0.606584	0.00425552	0.196954	0.105591	0.412026	0.0084676	0.273116	0.450197	0.986315	1.34054e-05	0.07467	6.17646	-0.0149214	0.00334481	6.19008e-05	0.0320455	28.5205	-0.0137635	0.00336353	0.393906	0.920558	-0.00398139	0.00465992	0.0959651	0.349739	0.0089671	0.00536123	0.465721	0.624895	-0.00173505	0.00237401	0.0748028	0.687791	-0.07746	0.0432503	0.0387967
cg24644902	10	77036275	HMGA1P5;ZNF503-AS1;ZNF503-AS1;ZNF503-AS1;ZNF503-AS1;ZNF503-AS1;ZNF503-AS1;ZNF503-AS1		processed_pseudogene;lncRNA;lncRNA;lncRNA;lncRNA;lncRNA;lncRNA;lncRNA	130;6698;3220;304;32949;6729;67;6736				2.58742e-05	0.0397586	11.9214	0.560406	0.878908	0.000331514	0.0849045	0.0350509	0.248168	0.738506	0.94147	0.926413	0.999261	0.00427388	0.219913	1969.17	-0.00804456	0.00278425	8.61075e-05	0.0338655	39.6736	-0.0105507	0.00263214	0.284414	0.89106	0.003914	0.00364663	4.80815e-05	0.0245059	-0.0174324	0.00419544	0.00175934	0.0101268	-0.00589029	0.00185779	0.486001	0.907318	0.0236233	0.0338456	0.000198833
cg03002586	1	242653362	PLD5;PLD5;PLD5;PLD5	PLD5	protein_coding;protein_coding;protein_coding;protein_coding	34637;34637;34612;34638	5'UTR			2.59407e-05	0.0397586	11.9521	0.0176136	0.320611	0.148251	0.606596	0.240465	0.589413	0.353683	0.787409	0.214808	0.975321	0.0013268	0.175615	611.316	0.010721	0.00329398	0.00101577	0.0638983	468.013	0.0111576	0.00334562	0.0756163	0.774201	0.00827803	0.00463511	0.580618	0.805972	0.002951	0.00533268	0.306797	0.471965	-0.00241939	0.00236137	0.18955	0.788087	0.0566302	0.04302	0.0630736
cg01718785	7	157916279	PTPRN2;PTPRN2;PTPRN2;PTPRN2;PTPRN2	PTPRN2;PTPRN2;PTPRN2	protein_coding;protein_coding;protein_coding;protein_coding;protein_coding	464187;464125;464237;81691;464202	Body;Body;Body	N_Shelf	N_Shelf	2.59739e-05	0.0397586	11.9673	0.399528	0.804632	0.787979	0.95061	0.54859	0.815108	0.0353908	0.417191	0.994813	0.999918	7.71637e-05	0.104583	35.5528	-0.014486	0.00359076	5.22915e-05	0.0315216	24.0931	-0.015103	0.0036532	0.19001	0.855571	0.00665549	0.00506123	0.3589	0.651483	-0.0053546	0.00582294	0.689707	0.803645	0.00103095	0.00257847	0.0726686	0.684283	0.0847609	0.046975	0.180139
cg18680977	7	27155039	HOXA-AS2;HOXA-AS2;HOXA-AS2;HOXA-AS2;HOXA-AS2;HOXA-AS2;HOXA-AS2;HOXA3;HOXA3;HOXA3;HOXA3;HOXA3	HOXA3;HOXA3;HOXA3	lncRNA;lncRNA;lncRNA;lncRNA;lncRNA;lncRNA;lncRNA;protein_coding;protein_coding;protein_coding;protein_coding;protein_coding	72;15;7643;1484;-616;7415;7415;24800;4176;24806;24787;11601	5'UTR;TSS1500;5'UTR	Island	Island	2.61705e-05	0.0398928	12.0579	0.485194	0.847042	0.00157245	0.140611	0.00880545	0.12823	0.204298	0.68007	0.292281	0.980156	0.0101548	0.264107	4678.78	0.00738547	0.00284664	0.00708645	0.120451	3265.05	0.00788247	0.00289727	0.458326	0.933356	0.00298251	0.00401395	0.35923	0.65174	0.00424369	0.00461804	0.115654	0.237758	-0.0032312	0.00204492	0.713515	0.957169	0.0136971	0.0372548	0.035134
cg11962971	15	71616585	THSD4	THSD4	protein_coding	227294	Body			2.63347e-05	0.0398928	12.1336	0.731098	0.935869	0.839919	0.963729	0.00541366	0.100731	0.993782	0.998888	0.149649	0.97352	0.0027924	0.202148	1286.58	0.0111719	0.00369176	0.00701483	0.119985	3232.05	0.0102481	0.00376197	0.926476	0.994537	0.000481553	0.00521192	0.211236	0.508844	-0.00752039	0.00599631	0.624985	0.75553	-0.00129987	0.00265523	0.426144	0.888441	0.0385745	0.0483736	0.0226909
cg12307092	21	45961033	KRTAP10-1;TSPEAR;TSPEAR;TSPEAR	KRTAP10-1;C21orf29	protein_coding;protein_coding;protein_coding;protein_coding	-954;170423;32667;170398	TSS1500;Body			2.64296e-05	0.0398928	12.1773	0.174622	0.63899	0.000747317	0.108904	0.465477	0.766184	0.0364101	0.420546	0.625603	0.991212	0.00147807	0.178929	681.013	0.0152959	0.00474683	8.54728e-05	0.0338655	39.3812	0.0187573	0.00467729	0.334566	0.907193	-0.00626802	0.00648003	0.000709564	0.0483882	0.0256394	0.00745527	0.458927	0.618756	0.0024497	0.00330128	0.047097	0.64344	-0.120149	0.0601434	0.0499518
cg13672103	12	57985290	PIP4K2C;PIP4K2C;PIP4K2C;PIP4K2C;PIP4K2C;PIP4K2C;PIP4K2C	PIP4K2C;PIP4K2C;PIP4K2C;PIP4K2C	protein_coding;protein_coding;protein_coding;protein_coding;protein_coding;protein_coding;protein_coding	315;333;304;241;261;264;285	Body;Body;Body;Body	Island	Island	2.64992e-05	0.0398928	12.2094	0.544487	0.872286	0.0345449	0.388243	0.0671858	0.335602	0.371286	0.796619	0.332616	0.981127	0.00135459	0.176333	624.121	-0.00562208	0.00173066	0.000292878	0.0450407	134.942	-0.00644475	0.00174839	0.890575	0.991662	0.000333667	0.00242226	0.0344526	0.215736	-0.00593372	0.0027868	0.0205459	0.0663827	-0.00288109	0.00123403	0.676816	0.950173	0.00938438	0.0224818	0.178948
cg02429905	6	32119944	AL662884.4;AL662884.4;PPT2;PPT2;PPT2;PPT2;PRRT1;PRRT1;PRRT1;PRRT1	PRRT1;PPT2	protein_coding;protein_coding;protein_coding;protein_coding;protein_coding;protein_coding;protein_coding;protein_coding;protein_coding;protein_coding	2207;1794;-1356;-1410;-1274;-1375;-227;917;-229;-243	TSS1500;TSS1500	S_Shore	N_Shore	2.67068e-05	0.0398928	12.305	0.527625	0.865293	0.882538	0.97417	0.785413	0.925952	0.593866	0.896022	0.263251	0.978999	2.89172e-06	0.0554222	1.33234	0.0129363	0.00268862	1.38733e-06	0.0144057	0.639206	0.0137326	0.00275942	0.896491	0.992122	0.00049798	0.00382297	0.201672	0.49767	0.00563422	0.00439832	0.137026	0.268295	0.00290765	0.00194763	0.349347	0.862787	-0.033284	0.0354823	0.648969
cg16026760	19	4791699	AC005523.1;FEM1A	FEM1A	lncRNA;protein_coding	-479;-47	TSS200	Island	Island	2.67341e-05	0.0398928	12.3176	0.0953726	0.535949	0.401446	0.803477	0.00912108	0.130325	0.313827	0.763798	0.246581	0.977502	0.00018526	0.124148	85.3578	0.00700603	0.00184012	0.000498	0.0519283	229.451	0.00664167	0.00187644	0.0900251	0.790612	0.00442846	0.00259967	0.319567	0.617537	-0.00298439	0.00299091	0.102707	0.218036	-0.00217116	0.00132441	0.487624	0.90784	0.0167783	0.0241284	0.770756
cg07385577	21	47394015	AJ011932.1		lncRNA	-388		Island	Island	2.69501e-05	0.0398928	12.4171	0.0960116	0.537043	0.134888	0.588979	0.00419944	0.0885038	0.0148074	0.323323	0.870528	0.998269	0.00525772	0.229305	2422.47	0.004524	0.00160376	0.00391743	0.0973117	1804.94	0.00476271	0.00163188	0.301771	0.896707	0.00234066	0.00226085	0.649078	0.844786	0.00118539	0.0026011	0.144483	0.278615	0.00168738	0.0011518	0.0375594	0.622202	0.0439292	0.0209837	0.590363
cg02115218	1	245498088	KIF26B	KIF26B	protein_coding	179801	Body	N_Shore	N_Shore	2.70291e-05	0.0398928	12.4535	0.291178	0.738082	0.0608993	0.462409	0.8871	0.964192	0.505876	0.861459	0.267082	0.978999	0.0136739	0.282775	6300.18	0.00967194	0.00388888	0.00424744	0.0998574	1956.99	0.0113361	0.00391961	0.292152	0.893329	0.00573543	0.00543033	0.0719373	0.304741	0.0113022	0.00624759	0.022065	0.070036	0.00638274	0.0027665	0.810025	0.973707	0.012132	0.0504008	0.0633775
cg26178100	18	29670396	AC011825.3;RNF138;RNF138;RNF138;RNF138	RNF138	lncRNA;protein_coding;protein_coding;protein_coding;protein_coding	71604;-1441;-1458;-1469;-1451	TSS1500	N_Shore	N_Shore	2.70458e-05	0.0398928	12.4612	0.390947	0.800109	0.000531689	0.0976264	0.000262015	0.0209141	0.408147	0.816204	0.937751	0.999464	0.00615351	0.237837	2835.2	0.00947217	0.00342198	0.000877512	0.0611278	404.309	0.0115111	0.00340794	0.694005	0.971435	0.00186021	0.00472144	0.0145973	0.146782	0.013382	0.00543201	0.0836849	0.187898	0.00418129	0.00240536	0.124696	0.74064	0.0675636	0.0438213	0.0136124
cg02256089	3	125800871	SLC41A3;SLC41A3;SLC41A3;SLC41A3;SLC41A3;SLC41A3;SLC41A3;SLC41A3;SLC41A3;SLC41A3;SLC41A3;SLC41A3;SLC41A3;SLC41A3;SLC41A3	SLC41A3;SLC41A3;SLC41A3;SLC41A3	protein_coding;protein_coding;protein_coding;protein_coding;protein_coding;protein_coding;protein_coding;protein_coding;protein_coding;protein_coding;protein_coding;protein_coding;protein_coding;protein_coding;protein_coding	2277;2277;2097;2069;2097;19534;19530;19528;2096;1996;2096;2097;2096;2142;1895	5'UTR;5'UTR;5'UTR;5'UTR	N_Shore	N_Shore	2.70994e-05	0.0398928	12.4859	0.0207043	0.337156	0.158387	0.618966	0.042784	0.272287	0.782054	0.953277	0.257914	0.978908	0.00141815	0.177845	653.408	-0.00820789	0.00253739	0.000100792	0.0349958	46.4394	-0.00974518	0.0024559	0.120031	0.814328	-0.00531221	0.00340247	0.0179449	0.160373	-0.00934141	0.00391454	0.00010159	0.00112444	-0.00687473	0.0017334	0.362571	0.867487	0.0288179	0.0315795	0.00475991
cg18865733	20	67082	DEFB125;DEFB125	DEFB125	protein_coding;protein_coding	-1231;-809	TSS1500			2.71041e-05	0.0398928	12.4881	0.3297	0.763807	0.00618511	0.223214	0.278065	0.625315	0.568909	0.886631	0.7152	0.99385	7.57369e-05	0.104583	34.8954	0.00866302	0.00214485	9.96429e-06	0.0222741	4.591	0.00981113	0.00216425	0.475676	0.937336	-0.00214271	0.00299841	0.0118559	0.134264	0.00876061	0.00344967	0.218881	0.373516	-0.00188403	0.00152755	0.340595	0.859606	0.0265841	0.0278293	0.373732
cg15892963	14	96670960	AL355102.2;BDKRB2;BDKRB2;BDKRB2	BDKRB2	protein_coding;protein_coding;protein_coding;protein_coding	-221;-216;-56;-216	TSS200			2.71518e-05	0.0398928	12.51	0.945434	0.989104	0.0492113	0.432868	0.000935314	0.0409913	0.0115389	0.300135	0.859406	0.99812	0.00880365	0.256154	4056.24	0.00692059	0.00261667	0.0118844	0.14756	5475.66	0.00685003	0.00269826	0.918829	0.993844	0.000381436	0.00373823	0.963277	0.987002	-0.000198267	0.00430083	0.28285	0.446407	-0.00205076	0.00190446	0.30213	0.843903	-0.035894	0.0346958	0.830485
cg17940256	2	65179622	LINC02245;LINC02245		lncRNA;lncRNA	103681;-439				2.72141e-05	0.0398928	12.5388	0.520627	0.862312	0.138641	0.593758	0.670236	0.877344	0.677875	0.923797	0.166379	0.97352	0.00735007	0.246586	3386.51	0.00907583	0.00335219	0.0386167	0.244212	17792.4	0.00703176	0.00337755	0.430508	0.928209	-0.00369628	0.00467934	0.00965083	0.123295	-0.0140678	0.00538357	0.363551	0.529483	-0.002171	0.00238391	0.387367	0.875866	0.0376232	0.0434306	0.0880024
cg17966488	8	704148	DLGAP2;DLGAP2;DLGAP2;DLGAP2		protein_coding;protein_coding;protein_coding;protein_coding	16484;16497;16406;16520				2.72737e-05	0.0398928	12.5662	0.0676258	0.482404	0.000778795	0.110709	0.320193	0.662409	0.337659	0.778612	0.227505	0.975321	0.0118149	0.272801	5443.67	0.00982781	0.00386886	0.00608048	0.113465	2801.55	0.0109279	0.00394112	0.324784	0.90421	0.00538964	0.00546012	0.194942	0.489765	0.00816913	0.00628186	0.0809619	0.183411	-0.00487895	0.00278168	0.216621	0.80397	0.0628124	0.0506772	0.626122
cg14871444	6	89996845	GABRR2;GABRR2	GABRR2	protein_coding;protein_coding	28174;28174	Body			2.78273e-05	0.040418	12.8213	0.230723	0.691262	0.898143	0.977841	0.960058	0.987727	0.655958	0.917072	0.737302	0.99476	0.00238533	0.195218	1099.03	0.00718905	0.00233741	0.00485318	0.104577	2236.08	0.00651586	0.00228768	0.262883	0.884382	-0.00355845	0.0031694	0.343104	0.638256	-0.00346515	0.0036464	0.0592428	0.145965	-0.00306325	0.00161467	0.328748	0.85507	0.0287991	0.0294163	2.85018e-05
cg23130010	6	29855462	AL645929.1;HLA-H	HLA-H	unprocessed_pseudogene;unprocessed_pseudogene	584;-67	Body	Island	Island	2.79053e-05	0.040418	12.8572	0.485121	0.846983	0.208586	0.670615	0.432345	0.744837	0.110343	0.574959	0.31466	0.980558	6.83575e-05	0.104583	31.4954	-0.0156601	0.00385252	3.13359e-05	0.0289099	14.4379	-0.0168089	0.00394535	0.963203	0.997459	0.000252485	0.00546598	0.196538	0.491735	-0.00814863	0.0062886	0.753781	0.848319	-0.000874626	0.00278467	0.264934	0.827396	0.0567141	0.0507317	0.155419
cg11869215	14	20923814	APEX1;APEX1;APEX1;APEX1;APEX1;APEX1;APEX1;APEX1;APEX1;APEX1;APEX1;APEX1;APEX1;APEX1;APEX1;APEX1;APEX1;APEX1;APEX1;APEX1;OSGEP;OSGEP;OSGEP;OSGEP;OSGEP	APEX1;APEX1;OSGEP;APEX1	protein_coding;protein_coding;protein_coding;protein_coding;protein_coding;protein_coding;protein_coding;protein_coding;protein_coding;protein_coding;protein_coding;protein_coding;protein_coding;protein_coding;protein_coding;protein_coding;protein_coding;protein_coding;protein_coding;protein_coding;protein_coding;protein_coding;protein_coding;protein_coding;protein_coding	429;429;-352;410;429;454;428;440;429;464;416;408;436;408;390;415;428;429;398;407;-842;-842;-861;-601;-565	Body;Body;TSS1500;Body	Island	Island	2.79733e-05	0.040418	12.8885	0.383453	0.795822	0.88715	0.97534	0.143845	0.472805	0.0578907	0.481081	0.0791833	0.973354	1.50518e-05	0.07467	6.93505	0.01182	0.0026659	1.42324e-05	0.0250051	6.5575	0.012126	0.00272513	0.307304	0.898643	-0.00386417	0.00377546	0.615489	0.826152	0.00218503	0.00434366	0.0895877	0.197542	0.003281	0.00192342	0.276993	0.832914	0.0381971	0.0350414	0.703545
cg11225090	4	185276573	LINC02363;LINC02363		lncRNA;lncRNA	-1442;-1448				2.79997e-05	0.040418	12.9007	0.0117311	0.282368	0.111481	0.555939	0.885287	0.963617	0.24237	0.712539	0.134731	0.97352	0.00132198	0.175229	609.094	0.00860762	0.00264378	0.00160413	0.0730598	739.094	0.00825665	0.00258126	0.012647	0.634686	-0.00899806	0.00357614	0.81443	0.926278	-0.000966969	0.00411435	0.00015288	0.00153853	-0.00703213	0.00182188	0.641687	0.94306	-0.0154688	0.0331914	0.03622
cg06210630	1	160085433	ATP1A2;ATP1A2;ATP1A2;ATP1A2	ATP1A2	protein_coding;protein_coding;protein_coding;protein_coding	-116;-134;-116;-120	TSS200			2.80714e-05	0.040418	12.9338	0.400089	0.804809	0.94472	0.988315	0.483285	0.776848	0.762559	0.948484	0.825693	0.997058	0.0004294	0.143771	197.844	-0.0117324	0.00327773	6.53821e-05	0.0322272	30.1245	-0.0125341	0.00307343	0.432221	0.928646	-0.00335097	0.00425801	0.379521	0.667923	-0.00431451	0.00489884	0.339975	0.506078	0.00207487	0.00216926	0.944855	0.992978	-0.00273698	0.0395201	2.31724e-09
cg19288027	6	131384431	EPB41L2;EPB41L2;EPB41L2;EPB41L2;EPB41L2;EPB41L2;EPB41L2;EPB41L2;EPB41L2;EPB41L2;EPB41L2	EPB41L2;EPB41L2;EPB41L2;EPB41L2;EPB41L2	protein_coding;protein_coding;protein_coding;protein_coding;protein_coding;protein_coding;protein_coding;protein_coding;protein_coding;protein_coding;protein_coding	-45;28;-57;13;-39;-47;-32;-45;-65;-714;32	1stExon;5'UTR;5'UTR;TSS200;1stExon	Island	S_Shore	2.83399e-05	0.0406608	13.0575	0.385955	0.797147	0.00502531	0.207572	0.805873	0.933802	0.594733	0.896395	0.798721	0.996414	0.000113471	0.110471	52.2811	0.00648476	0.00164772	0.00182995	0.0758426	843.142	0.00521608	0.00165141	0.570376	0.954926	0.00130052	0.0022879	0.000415074	0.0412785	-0.00945057	0.00263223	0.27603	0.438944	-0.00127311	0.00116558	0.878874	0.983548	-0.00324024	0.0212348	0.404768
cg17059136	10	45803207	OR13A1;OR13A1;OR13A1	OR13A1	protein_coding;protein_coding;protein_coding	1110;80;7850	5'UTR			2.84301e-05	0.0406608	13.099	0.793273	0.953126	0.79815	0.953454	0.402402	0.724781	0.0066397	0.25374	0.998909	0.999956	0.0466867	0.388356	21510.7	0.00807549	0.00403539	0.0927514	0.363484	42734.8	0.00693255	0.00410429	0.976798	0.998384	0.000165577	0.00568619	0.238232	0.53837	-0.00773872	0.00654195	0.0535596	0.135561	-0.00562509	0.00289685	0.154691	0.765325	-0.0753915	0.0527755	0.331311
cg12177562	X	152955529	PNCK;PNCK;SLC6A8;SLC6A8;SLC6A8;SLC6A8;SLC6A8;SLC6A8;SLC6A8	SLC6A8;SLC6A8;SLC6A8	protein_coding;protein_coding;protein_coding;protein_coding;protein_coding;protein_coding;protein_coding;protein_coding;protein_coding	-1063;-1195;2148;-1387;607;-1044;-1289;1351;-285	5'UTR;Body;Body	S_Shore		2.85048e-05	0.0406608	13.1334	0.0479613	0.434526	0.736533	0.936148	0.256857	0.605629	0.128675	0.598643	0.0205592	0.973354	0.000132049	0.114662	60.8407	-0.0184211	0.00472789	1.343e-06	0.0144057	0.618782	-0.0214513	0.00430431	0.703	0.972681	0.00227689	0.0059633	0.00154997	0.0615045	-0.0220168	0.00686077	6.47931e-08	5.43178e-06	-0.0170583	0.00303803	0.0389449	0.627094	0.115033	0.0553474	7.82607e-05
cg14490515	5	841092	ZDHHC11;ZDHHC11;ZDHHC11;ZDHHC11;ZDHHC11;ZDHHC11	ZDHHC11	protein_coding;protein_coding;protein_coding;protein_coding;protein_coding;protein_coding	10010;1519;6623;9529;8812;2725	Body	N_Shelf	N_Shelf	2.86613e-05	0.0407579	13.2056	0.958744	0.991394	0.991512	0.998244	0.0146415	0.164088	0.848257	0.969494	0.915785	0.998963	0.000193202	0.125023	89.0166	0.00583576	0.00153725	0.00057002	0.053797	262.634	0.00532794	0.00152164	0.671803	0.968556	0.000894464	0.00210811	0.213429	0.511189	-0.00302723	0.00242538	0.000516816	0.00393373	-0.0037902	0.00107399	0.591372	0.932111	0.0105209	0.0195661	0.00735125
cg10786279	9	139294812	SNAPC4		protein_coding	-191		Island	Island	2.88883e-05	0.0409225	13.3101	0.352573	0.777747	0.722586	0.931903	0.903886	0.970039	0.272019	0.735678	0.780615	0.995894	0.000850912	0.160941	392.053	0.00667211	0.00197083	0.00249293	0.0839073	1148.61	0.00605681	0.00197754	0.471693	0.936576	0.00197558	0.00273973	0.121492	0.391655	-0.0049018	0.00315205	0.0628731	0.152546	-0.00261073	0.00139577	0.185193	0.785348	0.0338068	0.0254283	0.0151753
cg24413369	2	10091688	AC010969.3;GRHL1;GRHL1;GRHL1;GRHL1;GRHL1	GRHL1	lncRNA;protein_coding;protein_coding;protein_coding;protein_coding;protein_coding	-741;-134;-134;-134;-223;-134	TSS200	Island	Island	2.89547e-05	0.0409225	13.3407	0.216012	0.678672	0.488574	0.846436	0.000201654	0.0181502	0.812066	0.961117	0.592729	0.990331	4.80396e-05	0.0983733	22.134	-0.00698293	0.00168139	1.04543e-05	0.0224499	4.81675	-0.00746602	0.00165101	0.094411	0.795081	-0.00384393	0.00228735	0.412119	0.693229	-0.00216286	0.0026316	6.63223e-05	0.000813917	-0.00474816	0.0011653	0.859034	0.981138	-0.00377533	0.0212297	0.0268688
cg04822808	15	100882162	ADAMTS17;ADAMTS17;ADAMTS17;ADAMTS17;ADAMTS17	ADAMTS17;ADAMTS17	protein_coding;protein_coding;protein_coding;protein_coding;protein_coding	19;-774;49;-820;-57	5'UTR;1stExon	Island	Island	2.91671e-05	0.0410966	13.4386	0.00748099	0.246695	0.00249484	0.164163	0.794203	0.929444	0.925072	0.985581	0.295274	0.980156	0.0212684	0.31363	9799.33	0.00369828	0.00159344	0.00968421	0.135969	4461.95	0.00414962	0.00158875	0.0163664	0.649559	-0.00532883	0.00220109	0.113178	0.378815	0.00402901	0.00253235	0.0460082	0.121205	-0.00225141	0.00112135	0.812281	0.974013	0.00485796	0.0204291	0.0937526
cg22971191	13	103719706	SLC10A2	SLC10A2	protein_coding	-938	TSS1500			2.93674e-05	0.0412527	13.5309	0.265678	0.718653	0.57955	0.883019	0.746374	0.910577	0.624799	0.906932	0.124669	0.973436	6.85888e-05	0.104583	31.602	0.0153489	0.00377676	0.000125817	0.0369232	57.9694	0.0148945	0.00380862	0.599103	0.958476	-0.00277824	0.00527656	0.619213	0.828299	-0.0030216	0.00607067	0.04364	0.116539	0.00545787	0.00268816	0.496955	0.910256	-0.0333278	0.0489736	0.0230928
cg04896168	1	86968543								2.98769e-05	0.0417538	13.7656	0.202321	0.66625	0.8768	0.972763	0.299774	0.644751	0.0806998	0.52741	0.937483	0.999463	0.000319917	0.137337	147.4	0.0263835	0.00720768	0.000237231	0.0430274	109.303	0.026323	0.00703242	0.0754817	0.774051	0.0174083	0.00974288	0.90746	0.965721	-0.00130463	0.0112092	0.332809	0.49883	0.00481868	0.00496355	0.0511042	0.651365	0.177448	0.0904271	3.08434e-05
cg11322464	6	125475385	TPD52L1;TPD52L1;TPD52L1;TPD52L1;TPD52L1;TPD52L1;TPD52L1;TPD52L1;TPD52L1;TPD52L1;TPD52L1	TPD52L1;TPD52L1;TPD52L1;TPD52L1	protein_coding;protein_coding;protein_coding;protein_coding;protein_coding;protein_coding;protein_coding;protein_coding;protein_coding;protein_coding;protein_coding	590;474;506;390;446;339;50;50;466;-142;35190	Body;TSS200;Body;Body	Island	Island	2.99053e-05	0.0417538	13.7787	0.019856	0.332705	0.0838306	0.509269	0.462405	0.764199	0.397409	0.810325	0.565845	0.98906	0.000313955	0.137337	144.653	-0.00680225	0.0018557	8.37871e-05	0.0337157	38.6045	-0.00757364	0.00188616	0.0218657	0.671776	-0.00603809	0.00261313	0.0968022	0.35119	-0.00501576	0.00300641	0.561028	0.705889	-0.000775179	0.00133127	0.500182	0.91103	0.0163814	0.0242534	0.784441
cg16289618	6	29705939	HLA-F;HLA-F-AS1;HLA-F-AS1;HLA-F-AS1	LOC285830;LOC285830	protein_coding;lncRNA;lncRNA;lncRNA	13108;10888;283;10832	Body;Body			3.02374e-05	0.0417828	13.9317	0.481846	0.845549	0.728572	0.933583	0.824296	0.94091	0.219817	0.693761	0.741867	0.994978	5.2953e-07	0.0399456	0.243979	0.0205854	0.00397481	7.11918e-07	0.0144057	0.328013	0.0209907	0.0040995	0.894056	0.991976	0.000757326	0.00567955	0.586509	0.80943	0.00355976	0.00653432	0.218659	0.373236	-0.00357043	0.00289347	0.58715	0.930972	-0.0286683	0.0527139	0.898985
cg16908944	11	114237417	AP002518.1;AP002518.1		lncRNA;lncRNA	13351;29525				3.02602e-05	0.0417828	13.9422	0.296375	0.74171	0.0922633	0.524679	0.699524	0.890738	0.874233	0.975203	0.559983	0.98888	0.000151875	0.119209	69.9756	-0.0151021	0.00391273	8.90488e-06	0.0222741	4.10288	-0.0176143	0.00386332	0.111363	0.808327	-0.00855906	0.00535233	0.0108371	0.129246	-0.0158371	0.00615785	0.000533702	0.00403189	-0.00959834	0.00272677	0.964305	0.995575	0.00222591	0.0496769	0.159244
cg00773978	19	44488121	ZNF155;ZNF155;ZNF155;ZNF155;ZNF155;ZNF155;ZNF155;ZNF155;ZNF155	ZNF155;ZNF155	protein_coding;protein_coding;protein_coding;protein_coding;protein_coding;protein_coding;protein_coding;protein_coding;protein_coding	-219;-225;-252;-250;-219;16107;-248;-222;-201	TSS1500;TSS1500			3.02982e-05	0.0417828	13.9597	0.0281221	0.368988	0.975415	0.995018	0.796564	0.930345	0.50373	0.860616	0.667786	0.992136	0.00111416	0.170163	513.344	-0.0058478	0.00176853	0.00239888	0.0826494	1105.27	-0.0055613	0.00180864	0.051161	0.742056	0.00491587	0.00250574	0.575577	0.803136	0.00161663	0.00288285	0.508571	0.662221	0.0008454	0.00127656	0.747776	0.963561	0.00748897	0.0232566	0.178085
cg20309640	1	178027432								3.03368e-05	0.0417828	13.9775	0.974189	0.994806	0.915329	0.981768	0.0131758	0.156247	0.79753	0.957165	0.446965	0.986141	0.00361818	0.211995	1667.06	0.00643785	0.00218718	0.00280449	0.0872201	1292.15	0.0065546	0.00216629	0.965476	0.997628	-0.000130062	0.00300123	0.976887	0.991857	-0.000100162	0.00345291	2.10474e-05	0.000345353	0.00666124	0.00152899	0.473223	0.903732	-0.0200169	0.0278554	0.565407
cg19601666	1	71172089	LINC01788;LINC01788		lncRNA;lncRNA	-47;-35				3.03796e-05	0.0417828	13.9972	0.490367	0.849409	0.598992	0.8902	0.414028	0.732792	0.713806	0.934373	0.417795	0.985644	0.000765261	0.156354	352.59	-0.0118676	0.00347403	0.000796305	0.0593664	366.894	-0.0121279	0.00356087	0.670104	0.968366	-0.00210471	0.00493332	0.768151	0.905417	-0.00167545	0.00567578	0.227633	0.383789	0.00304153	0.0025133	0.995723	0.999448	0.000245768	0.0457878	0.114531
cg06244927	20	33589992	MYH7B;MYH7B;MYH7B;MYH7B;MYH7B;MYH7B;MYH7B	MYH7B	protein_coding;protein_coding;protein_coding;protein_coding;protein_coding;protein_coding;protein_coding	26786;944;944;944;944;944;24559	3'UTR			3.04721e-05	0.0417853	14.0399	0.231772	0.692054	0.0851466	0.511738	0.486984	0.779128	0.02594	0.38173	0.565758	0.98906	0.00540833	0.230973	2491.86	0.00693324	0.00246608	0.00960476	0.135507	4425.34	0.00651873	0.00249302	0.646217	0.964997	0.00158781	0.00345389	0.510269	0.762155	-0.00262103	0.00397369	0.0110921	0.0415804	-0.00451077	0.0017596	0.0573686	0.66203	0.061275	0.0320567	0.339343
cg12184854	3	189526243	TP63;TP63;TP63;TP63;TP63;TP63;TP63;TP63;TP63;TP63;TP63;TP63;TP63	TP63;TP63;TP63;TP63;TP63;TP63	protein_coding;protein_coding;protein_coding;protein_coding;protein_coding;protein_coding;protein_coding;protein_coding;protein_coding;protein_coding;protein_coding;protein_coding;protein_coding	177065;176966;18795;176938;18653;18653;176966;18779;18653;176938;18653;18653;18759	Body;Body;Body;Body;Body;Body			3.06047e-05	0.0418426	14.101	0.788715	0.951892	0.556145	0.874199	0.530459	0.804765	0.419927	0.822159	0.0559309	0.973354	1.46519e-06	0.0554222	0.67508	-0.0150014	0.00302386	1.16551e-06	0.0144057	0.537001	-0.0154865	0.00308839	0.560467	0.953319	0.00249501	0.00427873	0.44066	0.71442	-0.00380332	0.00492268	0.0976686	0.210265	-0.00362724	0.00217982	0.210407	0.800817	0.0498971	0.0397124	0.252088
cg21978618	19	49298898	BCAT2;BCAT2;BCAT2;BCAT2;BCAT2	BCAT2;BCAT2;BCAT2;BCAT2	protein_coding;protein_coding;protein_coding;protein_coding;protein_coding	15389;15387;15372;11434;15276	Body;Body;Body;Body	S_Shore	S_Shore	3.09512e-05	0.0419168	14.2606	0.678981	0.919541	0.135364	0.589538	0.0115442	0.146531	0.0254208	0.379518	0.56284	0.989042	9.47573e-05	0.106621	43.6589	0.00840739	0.00211138	2.31247e-05	0.0271877	10.6546	0.00930868	0.00214781	0.915761	0.993629	0.000315144	0.00297563	0.0827204	0.325853	0.00596988	0.00342346	0.0482936	0.125607	0.00301201	0.00151595	0.278954	0.833913	0.0299821	0.0276179	0.432409
cg07732971	6	30421526	AL662873.1		lncRNA	2610		S_Shore	S_Shore	3.10025e-05	0.0419168	14.2843	0.451175	0.830733	0.538661	0.867416	0.673238	0.87866	0.482923	0.851824	0.755887	0.995552	4.54792e-05	0.0961208	20.9543	0.00954306	0.00229035	7.72575e-05	0.033012	35.596	0.0095232	0.00235956	0.988093	0.99923	4.8848e-05	0.00326899	0.951994	0.982708	0.000226702	0.00376097	0.950582	0.971801	-0.000103344	0.0016654	0.354744	0.864867	-0.028143	0.0303407	0.151768
cg03995555	7	121651992	PTPRZ1;PTPRZ1;PTPRZ1;PTPRZ1;PTPRZ1;PTPRZ1;PTPRZ1;PTPRZ1;PTPRZ1;PTPRZ1;PTPRZ1;PTPRZ1;PTPRZ1;PTPRZ1	PTPRZ1	protein_coding;protein_coding;protein_coding;protein_coding;protein_coding;protein_coding;protein_coding;protein_coding;protein_coding;protein_coding;protein_coding;protein_coding;protein_coding;protein_coding	138777;138577;730;138756;138777;138786;138849;138457;138772;138772;138611;138777;138581;-1375	Body			3.10037e-05	0.0419168	14.2848	0.827379	0.961623	0.507992	0.854695	0.933575	0.979564	0.0713437	0.510075	0.578624	0.989763	0.00420527	0.219304	1937.55	0.0108775	0.00375787	0.00860817	0.129797	3966.17	0.0101335	0.0038192	0.943805	0.995784	0.000373437	0.00529121	0.430998	0.707339	-0.00480352	0.00608753	0.0174321	0.058644	-0.00646221	0.00269563	0.0942053	0.711872	0.0825811	0.0491095	0.732937
cg22776687	6	169326402	AL513210.1		lncRNA	38009				3.10228e-05	0.0419168	14.2936	0.0172074	0.318633	0.205951	0.668113	0.694262	0.888269	0.53022	0.871384	0.519697	0.988445	5.30566e-05	0.0995671	24.4456	-0.010663	0.00258287	3.97862e-06	0.0188983	1.83313	-0.0119568	0.0025207	0.772845	0.97957	0.00100941	0.00349223	0.0425499	0.237817	-0.00820067	0.00401781	2.85771e-05	0.000433018	-0.00761975	0.00177913	0.446305	0.894702	0.0247337	0.0324126	0.0162205
cg04724659	1	229480105	CCSAP;CCSAP	C1orf96	protein_coding;protein_coding	-1310;-1063	TSS1500	S_Shore	S_Shore	3.12899e-05	0.0420344	14.4167	0.258568	0.713211	0.380306	0.791417	0.517866	0.797578	0.0197999	0.353796	0.86484	0.998215	7.74322e-05	0.104583	35.6765	0.0169502	0.00420248	0.000292639	0.0450191	134.832	0.0156446	0.00424394	0.258527	0.882915	0.00666217	0.00587966	0.147047	0.428482	-0.00984686	0.00676454	0.386199	0.551551	0.00260129	0.00299542	0.0784979	0.692639	-0.0965078	0.0545711	0.073808
cg26791307	15	97629235								3.12923e-05	0.0420344	14.4178	0.120521	0.574503	0.0129253	0.283638	0.183891	0.526295	0.746731	0.943955	0.0256663	0.973354	2.61402e-05	0.0808326	12.0439	0.015095	0.00350885	7.47366e-06	0.0219563	3.44345	0.0162158	0.00352527	0.31377	0.900885	-0.00493221	0.00488399	0.0817019	0.323814	0.00983142	0.00561902	0.759823	0.852379	-0.0007617	0.00248817	0.858643	0.981101	-0.00808372	0.04533	0.00271694
cg01217666	12	57472591	NEMP1;NEMP1;NEMP1;NEMP1	TMEM194A;TMEM194A	protein_coding;protein_coding;protein_coding;protein_coding	-16;-44;9256;-44	TSS200;TSS200	Island	Island	3.15775e-05	0.0421983	14.5492	0.898199	0.978541	0.10244	0.541354	0.798685	0.931091	0.945526	0.989994	0.437295	0.985872	0.000134391	0.114662	61.9198	0.0103764	0.00266628	3.66344e-05	0.0293592	16.8791	0.0115119	0.0027265	0.61014	0.96007	0.001929	0.00377736	0.0782812	0.317357	0.00769117	0.00434585	0.066685	0.159288	0.00354819	0.00192439	0.893504	0.985923	-0.00469934	0.035059	0.979774
cg25082212	12	34452063								3.17782e-05	0.0421983	14.6417	0.00138299	0.145267	0.758559	0.942697	0.367669	0.699897	0.675408	0.923021	0.149527	0.97352	7.95189e-05	0.104583	36.6379	0.0110204	0.00273689	0.000120431	0.0365688	55.488	0.0109121	0.00278221	0.00856749	0.605585	0.0102336	0.00385455	0.725245	0.884283	-0.00156077	0.00443465	0.483131	0.640222	-0.00137967	0.00196372	0.854655	0.980468	0.00656185	0.0357754	0.32976
cg04495995	7	19147157	TWIST1		protein_coding	9391		Island	Island	3.18046e-05	0.0421983	14.6538	0.939348	0.987974	0.487631	0.846097	0.0342107	0.245364	0.735829	0.940636	0.980013	0.999837	0.000340275	0.138361	156.78	-0.00898658	0.0024664	0.000197455	0.0411823	90.9764	-0.00945433	0.00249311	0.76185	0.978667	-0.00104817	0.00345402	0.567454	0.798433	-0.00227602	0.00397385	0.00310162	0.0156951	-0.00526798	0.00175967	0.720206	0.958431	-0.0114988	0.032058	0.159482
cg02153299	16	30968484	AC135048.3;SETD1A;SETD1A	SETD1A	lncRNA;protein_coding;protein_coding	37;-591;-1133	TSS200	Island	Island	3.18676e-05	0.0421983	14.6828	0.682521	0.920719	0.54297	0.868979	0.791946	0.928464	0.0540263	0.472089	0.318644	0.980558	0.000384589	0.141417	177.197	-0.00812955	0.00225199	0.000305942	0.045589	140.961	-0.0084591	0.00230228	0.673705	0.968628	-0.00134502	0.00318963	0.528302	0.774087	-0.00231812	0.00366967	0.881648	0.931164	-0.000242234	0.00162497	0.0570893	0.661726	-0.056651	0.0296041	0.162576
cg08014661	6	22334619	CASC15;CASC15		lncRNA;lncRNA	187518;97688				3.18723e-05	0.0421983	14.685	0.435137	0.823018	0.624234	0.899152	0.521514	0.79963	0.851679	0.970315	0.871599	0.998337	2.86237e-05	0.0826669	13.1882	-0.0127357	0.00297561	8.71203e-06	0.0222741	4.01402	-0.0138468	0.00303362	0.81616	0.984219	0.000978392	0.00420285	0.114015	0.38007	-0.00767524	0.00483538	0.0225323	0.071149	-0.00492255	0.00214116	0.741983	0.962472	0.0128603	0.0390082	0.998844
cg03002688	4	26152723								3.21269e-05	0.0422375	14.8023	0.676997	0.918899	0.613417	0.895385	0.383606	0.711684	0.757308	0.947128	0.221992	0.975321	0.665381	0.900577	306571	0.0016926	0.00390793	0.655953	0.859041	302227	0.00177382	0.00397564	0.968944	0.997794	-0.000214709	0.00550795	0.832658	0.934359	0.00134068	0.00633689	0.0120097	0.044199	-0.00711303	0.00280605	0.992469	0.998983	0.000483134	0.0511212	0.352754
cg02682829	6	4021363	AL138831.1;PRPF4B;PRPF4B	PRPF4B	lncRNA;protein_coding;protein_coding	87;-171;-138	TSS1500	N_Shore	N_Shore	3.23072e-05	0.0422375	14.8854	0.715523	0.931134	0.190397	0.653683	0.556917	0.819813	0.158598	0.634248	0.959551	0.999715	0.032078	0.349119	14779.8	-0.00524589	0.0024308	0.0246617	0.200591	11362.8	-0.00553172	0.00244368	0.998403	0.999816	-6.78312e-06	0.00338554	0.640202	0.839859	-0.00182338	0.00389506	0.115172	0.237053	0.00272897	0.00172478	0.189232	0.78781	-0.0413932	0.0314224	0.00596432
cg00552387	12	51477546	CSRNP2;CSRNP2;CSRNP2;CSRNP2;CSRNP2;CSRNP2;CSRNP2	CSRNP2	protein_coding;protein_coding;protein_coding;protein_coding;protein_coding;protein_coding;protein_coding	-166;-179;-180;-119;-166;-98;-652	TSS1500	Island	Island	3.23632e-05	0.0422375	14.9112	0.831468	0.962651	0.052718	0.442493	0.930833	0.978648	0.363	0.792131	0.415671	0.985503	0.00120775	0.171407	556.464	0.00801428	0.00244136	0.000418918	0.048976	193.015	0.00894442	0.00249303	0.980051	0.998577	8.64738e-05	0.00345391	0.107359	0.369364	0.00642711	0.00397372	0.872844	0.925654	0.000281979	0.00175961	0.669252	0.948412	0.0137141	0.0320569	0.0711978
cg14073706	1	109629948						N_Shelf	N_Shelf	3.2486e-05	0.0422375	14.9677	0.0208297	0.337739	0.505002	0.853606	0.914213	0.973294	0.519279	0.867296	0.346375	0.981408	0.000590425	0.149429	272.035	-0.00980167	0.00280839	0.00109299	0.0651823	503.591	-0.00959422	0.00289556	0.228334	0.871467	-0.00484737	0.00401157	0.631061	0.834917	0.00221982	0.00461531	0.818254	0.891256	0.000470243	0.00204371	0.835288	0.977553	-0.00775165	0.0372328	0.430831
cg01824919	1	116711339						S_Shore	S_Shore	3.2515e-05	0.0422375	14.9811	0.509296	0.857544	0.0348005	0.389288	0.516346	0.796619	0.793513	0.956358	0.576519	0.989546	0.0019815	0.189283	912.967	0.00679951	0.0021702	0.00188463	0.0766384	868.335	0.0070622	0.00224229	0.537665	0.94882	-0.00191799	0.00310653	0.502813	0.757159	0.00239919	0.00357406	0.501212	0.655896	-0.00106638	0.00158263	0.883118	0.984181	0.00424431	0.0288328	0.563846
cg16166230	17	32480663	AC004147.4;ASIC2	ACCN1	lncRNA;protein_coding	2357;3651	Body		N_Shelf	3.26272e-05	0.0422375	15.0328	0.692557	0.923796	0.342386	0.769046	0.389004	0.715442	0.0480239	0.456387	0.193764	0.97352	6.28232e-05	0.102665	28.9455	-0.0111168	0.00272062	1.13666e-05	0.0232759	5.23708	-0.0125113	0.00277872	0.901671	0.992588	0.000476235	0.00384971	0.024265	0.183704	-0.0100543	0.00442909	0.443932	0.605241	-0.00150444	0.00196125	0.322658	0.852716	-0.035425	0.0357305	0.942224
cg25589890	6	150284777	ULBP1	ULBP1	protein_coding	-302	TSS1500	Island	Island	3.27612e-05	0.0422375	15.0946	0.92435	0.984494	0.120569	0.569286	0.69037	0.886581	0.040264	0.433843	0.854681	0.998095	0.000385668	0.141417	177.694	0.00542696	0.00150366	0.000225295	0.0425331	103.803	0.00577458	0.00153704	0.86862	0.98952	-0.000352687	0.00212945	0.356896	0.649772	0.00226232	0.00244994	0.780765	0.866627	0.000302346	0.00108486	0.139866	0.752756	0.0292935	0.0197642	0.0903857
cg25691239	21	10991412	AF254983.1;TPTE;TPTE;TPTE;TPTE;TPTE	TPTE;TPTE;TPTE	lncRNA;protein_coding;protein_coding;protein_coding;protein_coding;protein_coding	38306;-531;-531;-528;-539;-509	TSS1500;TSS1500;TSS1500	Island	Island	3.28034e-05	0.0422375	15.114	0.368057	0.786815	0.251231	0.706416	0.817482	0.938231	0.682498	0.925288	0.780924	0.99591	0.0015344	0.17957	706.968	-0.0172348	0.00536732	0.00134131	0.0691832	618.003	-0.0179339	0.00551374	0.134217	0.822337	-0.0114869	0.00763887	0.698893	0.871196	-0.0034044	0.00878851	0.208928	0.361533	-0.00490567	0.00389165	0.587459	0.93108	0.0385263	0.070899	0.840446
cg17779676	17	55982124	CUEDC1;CUEDC1;CUEDC1	CUEDC1	protein_coding;protein_coding;protein_coding	-1373;50650;50495	TSS1500			3.2813e-05	0.0422375	15.1184	0.20878	0.67203	0.0034961	0.183813	0.276988	0.624322	0.725651	0.937924	0.33386	0.981127	0.0697962	0.437936	32158.2	0.00649777	0.00356488	0.0524254	0.280134	24154.7	0.0069289	0.00355113	0.795271	0.982176	0.00127825	0.00491982	0.394419	0.679555	0.00483081	0.00566025	0.000830235	0.00567681	-0.00850635	0.00250642	0.648062	0.944218	0.0208743	0.0456626	0.0231052
cg26262197	11	115115297	CADM1;CADM1;CADM1;CADM1;CADM1;CADM1;CADM1;CADM1;CADM1;CADM1;CADM1;CADM1	CADM1;CADM1	protein_coding;protein_coding;protein_coding;protein_coding;protein_coding;protein_coding;protein_coding;protein_coding;protein_coding;protein_coding;protein_coding;protein_coding	259839;259839;259839;259839;259947;259839;259818;259947;260381;42901;12315;259813	Body;Body			3.28186e-05	0.0422375	15.121	0.264267	0.71766	0.765758	0.944829	0.0830508	0.369602	0.974712	0.995452	0.416949	0.985644	7.57388e-06	0.0581605	3.48963	-0.0147174	0.00320375	4.81357e-06	0.0199804	2.21783	-0.015349	0.00326547	0.4522	0.932245	-0.0034076	0.00452406	0.509762	0.761846	-0.00343726	0.00520492	0.0129795	0.0468898	-0.0057774	0.0023048	0.506245	0.912492	0.0279603	0.0419894	0.627553
cg12651480	19	1483550	PCSK4;PCSK4;PCSK4;PCSK4;PCSK4;PCSK4;PCSK4;PCSK4	PCSK4	protein_coding;protein_coding;protein_coding;protein_coding;protein_coding;protein_coding;protein_coding;protein_coding	6858;6792;577;-883;6861;6855;6785;294	Body	Island	Island	3.29135e-05	0.0422415	15.1647	0.894652	0.977917	0.241148	0.698456	0.241984	0.590877	0.475893	0.848547	0.148257	0.97352	6.67463e-06	0.0556954	3.0753	-0.016807	0.00363565	2.03775e-06	0.0162183	0.938881	-0.017816	0.00364153	0.97348	0.998093	-0.00016793	0.00504506	0.324729	0.622148	-0.00573007	0.00580434	0.0100014	0.038421	-0.00668378	0.00257023	0.732642	0.960531	0.0160182	0.046825	0.00498728
cg02900990	1	161991612	OLFML2B;OLFML2B	OLFML2B	protein_coding;protein_coding	2033;1819	Body	N_Shore	N_Shore	3.32531e-05	0.0425589	15.3212	0.922241	0.984087	0.166401	0.628291	0.197859	0.542798	0.225118	0.698196	0.449221	0.986315	1.55764e-05	0.07467	7.17676	-0.0149989	0.00338905	3.92858e-06	0.0188983	1.81007	-0.0164098	0.0034574	0.870684	0.989828	-0.000780753	0.00478996	0.0717451	0.304337	-0.0099762	0.00551084	0.0763446	0.175802	-0.00434728	0.00244027	0.786976	0.970347	-0.0120302	0.0444573	0.303909
cg16679515	1	172153227	DNM3;DNM3;DNM3;DNM3;DNM3	DNM3;DNM3	protein_coding;protein_coding;protein_coding;protein_coding;protein_coding	342587;342587;342558;213965;342589	Body;Body			3.34934e-05	0.0427477	15.4319	0.326122	0.761545	0.88229	0.974115	0.0181099	0.181909	0.857139	0.971426	0.823009	0.997058	0.00443753	0.221147	2044.57	0.010385	0.00360968	0.0126629	0.151268	5834.36	0.00932794	0.00370792	0.247844	0.879146	-0.00595368	0.00513704	0.231099	0.530675	-0.0070991	0.00591016	0.335685	0.501759	-0.00252559	0.00261709	0.486624	0.907574	0.0332308	0.0476787	0.512699
cg12348997	13	28024921	MTIF3;MTIF3;MTIF3;MTIF3;MTIF3;MTIF3;MTIF3;MTIF3;MTIF3;MTIF3	MTIF3;MTIF3;MTIF3;MTIF3	protein_coding;protein_coding;protein_coding;protein_coding;protein_coding;protein_coding;protein_coding;protein_coding;protein_coding;protein_coding	-219;-209;-587;-652;-584;-742;-196;-192;-640;-619	TSS1500;TSS1500;TSS200;TSS200	Island	Island	3.37981e-05	0.0430174	15.5723	0.0880783	0.523121	0.0520351	0.440635	0.46952	0.76859	0.132622	0.604142	0.728174	0.994383	0.000214209	0.12968	98.6958	-0.00870448	0.00230964	0.00083458	0.0600936	384.529	-0.00800148	0.00235871	0.105222	0.803835	0.00531799	0.00326782	0.209316	0.506658	0.00473518	0.00375962	0.701751	0.81236	0.00063846	0.0016648	0.146494	0.758399	-0.0442106	0.0303298	0.699681
cg17835961	2	176936808						Island	Island	3.41485e-05	0.0431058	15.7337	0.3095	0.750033	0.710572	0.928291	0.714288	0.897218	0.511592	0.863944	0.399119	0.984536	0.00167795	0.183201	773.107	0.00824819	0.00259054	0.00595204	0.112581	2742.37	0.00740069	0.00266211	0.340652	0.908442	-0.00352272	0.00368816	0.204679	0.50109	-0.00539934	0.00424322	0.259826	0.420818	-0.0021232	0.00187895	0.697203	0.95394	-0.0133384	0.0342311	0.541965
cg13293295	2	69513119								3.41893e-05	0.0431058	15.7525	0.877183	0.973701	0.588412	0.886195	0.996555	0.998938	0.92889	0.986423	0.0422258	0.973354	0.195068	0.605146	89876.6	-0.00351743	0.0027058	0.20589	0.522997	94862.8	-0.00354325	0.00279204	0.700499	0.972368	-0.00149001	0.00386817	0.913257	0.967927	0.000485391	0.00445032	0.177002	0.321759	-0.00266984	0.00197065	0.903718	0.987166	-0.00434836	0.0359018	0.60456
cg21185990	7	157835049	PTPRN2;PTPRN2;PTPRN2;PTPRN2	PTPRN2;PTPRN2;PTPRN2	protein_coding;protein_coding;protein_coding;protein_coding	545417;545355;545467;545432	Body;Body;Body			3.4203e-05	0.0431058	15.7588	0.378283	0.792675	0.045747	0.423875	0.566877	0.825376	0.609227	0.901543	0.00885769	0.973354	0.000471418	0.144926	217.204	0.0134456	0.00378383	0.00265875	0.0857423	1225	0.0116978	0.0038447	0.453632	0.93263	0.00399934	0.00532654	0.025966	0.189587	-0.0137476	0.00612818	0.777975	0.864804	-0.000766159	0.00271363	0.763764	0.966177	-0.0148782	0.0494375	0.0865932
cg23055499	12	51847363	SLC4A8;SLC4A8;SLC4A8;SLC4A8;SLC4A8;SLC4A8;SLC4A8;SLC4A8;SLC4A8;SLC4A8	SLC4A8;SLC4A8	protein_coding;protein_coding;protein_coding;protein_coding;protein_coding;protein_coding;protein_coding;protein_coding;protein_coding;protein_coding	28606;62262;28748;28462;62262;61843;33479;12871;2751;50416	Body;Body			3.429e-05	0.0431058	15.7989	0.495661	0.851821	0.00292595	0.173492	0.231847	0.580511	0.769836	0.950164	0.0438668	0.973354	0.00268278	0.200013	1236.08	-0.00911452	0.00299937	6.95045e-05	0.0324457	32.0239	-0.0117784	0.0028991	0.32808	0.905268	-0.00393765	0.00401648	0.000136491	0.0305561	-0.0179732	0.00462096	2.53163e-05	0.000395913	-0.00882367	0.00204621	0.744495	0.962985	0.012166	0.0372784	0.722839
cg26446816	2	236640324	AGAP1;AGAP1;AGAP1;AGAP1;AGAP1;AGAP1;AGAP1;AGAP1;AGAP1	AGAP1;AGAP1	protein_coding;protein_coding;protein_coding;protein_coding;protein_coding;protein_coding;protein_coding;protein_coding;protein_coding	237637;237573;207356;237591;62076;22502;22503;22503;236978	Body;Body			3.43814e-05	0.0431058	15.841	0.941668	0.988481	0.267433	0.718719	0.641314	0.863358	0.0656776	0.497945	0.343014	0.981259	2.21461e-06	0.0554222	1.02037	-0.0144259	0.00296185	1.31177e-06	0.0144057	0.604393	-0.0149362	0.00299395	0.714083	0.973854	-0.00152184	0.00414788	0.540195	0.781668	-0.00292802	0.00477214	0.00507102	0.0228972	-0.00598799	0.00211316	0.444163	0.89406	-0.0295161	0.038498	0.24946
cg06224551	11	124670268	AP000866.1;AP000866.1;AP000866.1;AP000866.1;AP000866.1;AP000866.1;AP000866.1;AP000866.1;AP000866.1;AP000866.1;AP000866.1;AP000866.1;AP000866.1;AP000866.1;AP000866.1;AP000866.1;MSANTD2;MSANTD2;MSANTD2;MSANTD2;MSANTD2;MSANTD2	C11orf61	lncRNA;lncRNA;lncRNA;lncRNA;lncRNA;lncRNA;lncRNA;lncRNA;lncRNA;lncRNA;lncRNA;lncRNA;lncRNA;lncRNA;lncRNA;lncRNA;protein_coding;protein_coding;protein_coding;protein_coding;protein_coding;protein_coding	-78;-538;-76;-52;-319;-60;-220;-390;-274;-211;-362;-76;-200;-266;-374;-82;302;35;12;19;-7;335	1stExon	Island	Island	3.45151e-05	0.0431058	15.9027	0.384687	0.79653	0.476942	0.84117	0.0208492	0.194201	0.732985	0.939964	0.984946	0.99984	0.00540513	0.230955	2490.39	0.0040756	0.00144955	0.00775488	0.124624	3573.02	0.00402637	0.00149701	0.749391	0.977487	0.00066343	0.002074	0.850478	0.941836	-0.000450386	0.00238613	0.405111	0.569172	0.000881509	0.00105661	0.983652	0.998007	-0.000394917	0.0192495	0.34567
cg14008999	17	750766	NXN;NXN;NXN;NXN;NXN;NXN;NXN	NXN	protein_coding;protein_coding;protein_coding;protein_coding;protein_coding;protein_coding;protein_coding	132251;16572;82526;131824;49489;16586;60509	Body			3.45224e-05	0.0431058	15.906	0.0306186	0.3779	0.126192	0.577071	0.764456	0.917861	0.0294519	0.395334	0.636029	0.991212	4.16758e-05	0.0953211	19.2019	0.0136542	0.00326017	2.11348e-05	0.0265334	9.73778	0.0142886	0.00328049	0.217018	0.866636	-0.00562828	0.00454486	0.345954	0.640656	0.00493963	0.00522886	0.82964	0.898575	-0.000498837	0.0023154	0.0971342	0.715316	-0.070305	0.0421825	0.00832142
cg23496718	11	119252443	USP2;USP2;USP2-AS1;USP2-AS1;USP2-AS1;USP2-AS1;USP2-AS1;USP2-AS1;USP2-AS1;USP2-AS1;USP2-AS1;USP2-AS1;USP2-AS1;USP2-AS1;USP2-AS1;USP2-AS1	USP2	protein_coding;protein_coding;lncRNA;lncRNA;lncRNA;lncRNA;lncRNA;lncRNA;lncRNA;lncRNA;lncRNA;lncRNA;lncRNA;lncRNA;lncRNA;lncRNA	-42;-21;-38;-77;-102;-45;-88;-77;-74;17255;-77;-74;17374;14295;23;-121	TSS200	Island	Island	3.47087e-05	0.0431089	15.9919	0.567235	0.881467	0.972331	0.994438	0.56925	0.826673	0.552394	0.880178	0.560329	0.988885	1.71549e-05	0.07467	7.90405	-0.00723097	0.00164235	2.03001e-05	0.0264571	9.35315	-0.00737178	0.00168873	0.88868	0.991495	-0.000327899	0.0023396	0.815203	0.926638	-0.00062993	0.00269171	0.182596	0.328836	-0.0015941	0.00119192	0.629694	0.940623	0.010486	0.0217147	0.171821
cg19017193	17	56066027	AC015813.7;VEZF1;VEZF1	VEZF1	TEC;protein_coding;protein_coding	486;-411;-406	TSS1500	Island	Island	3.47167e-05	0.0431089	15.9955	0.159851	0.622782	0.134505	0.588406	0.100502	0.402861	0.793048	0.956262	0.366091	0.982211	0.00248476	0.19683	1144.84	-0.00733279	0.00239408	0.000644468	0.0555051	296.935	-0.00841607	0.00242776	0.381471	0.917834	-0.00295015	0.00336347	0.0722963	0.305525	-0.00699154	0.00386967	0.0806201	0.182868	-0.00300888	0.00171354	0.611507	0.937161	0.015881	0.0312176	0.100181
cg12495069	2	1652362	PXDN;PXDN	PXDN	protein_coding;protein_coding	95926;27918	Body	Island	Island	3.48056e-05	0.0431089	16.0365	0.631144	0.904359	0.39405	0.799408	0.487389	0.779368	0.577295	0.889747	0.408173	0.985386	0.000215946	0.12968	99.4962	-0.0103654	0.00275192	0.000150643	0.0384087	69.408	-0.0108818	0.00281644	0.475084	0.937299	0.00279215	0.00390196	0.367675	0.658646	-0.00405317	0.0044892	0.130572	0.259259	-0.00301769	0.00198787	0.26073	0.825402	0.0408454	0.0362155	0.348937
cg18344652	1	95393096	AC105942.1;AC105942.1;AC105942.1;AC105942.1;AC105942.1;AC105942.1;AC105942.1;AC105942.1;CNN3;CNN3	CNN3	lncRNA;lncRNA;lncRNA;lncRNA;lncRNA;lncRNA;lncRNA;lncRNA;protein_coding;protein_coding	174;-26;62;128;179;-11;62;62;-429;-316	TSS1500	Island	Island	3.51413e-05	0.0431837	16.1912	0.858102	0.969454	0.803221	0.954667	0.0527015	0.300542	0.800619	0.958127	0.906152	0.998914	0.000581203	0.149429	267.786	-0.00796103	0.0022781	7.23515e-05	0.0327833	33.3356	-0.00896933	0.00221321	0.610679	0.960196	-0.00156348	0.00306623	0.0681833	0.297036	-0.0064686	0.0035277	1.63151e-06	5.31996e-05	-0.00771875	0.00156211	0.424474	0.887883	0.022776	0.0284588	0.24663
cg03015498	10	7517765								3.5145e-05	0.0431837	16.1929	0.20505	0.668943	0.00828838	0.244671	0.800697	0.931893	0.118238	0.585345	0.663687	0.992136	2.02816e-05	0.0780687	9.34464	0.0192532	0.0044129	6.26761e-05	0.032117	28.8777	0.01763	0.00431173	0.0378287	0.719164	0.0124879	0.00597357	0.0565257	0.271665	-0.0131818	0.00687259	0.130396	0.259018	0.00462197	0.00304326	0.173113	0.777121	0.0757973	0.0554428	0.00100015
cg23074881	15	60872858	RORA;RORA;RORA;RORA;RORA;RORA;RORA;RORA;RORA;RORA-AS1;RORA-AS1	RORA;RORA;RORA;RORA	protein_coding;protein_coding;protein_coding;protein_coding;protein_coding;protein_coding;protein_coding;protein_coding;protein_coding;lncRNA;lncRNA	46805;46786;648644;11883;648475;648585;11859;12468;125694;101452;101481	Body;Body;Body;Body			3.5185e-05	0.0431837	16.2113	0.901363	0.979434	0.348645	0.772747	0.716618	0.898204	0.511008	0.863675	0.142495	0.97352	0.104788	0.494959	48280.7	0.00726506	0.00445914	0.0261722	0.205792	12058.7	0.00952303	0.00425097	0.455461	0.932799	0.00440402	0.00588939	0.0398202	0.230582	0.0140194	0.00677574	2.03935e-08	2.41556e-06	0.0175316	0.00300037	0.308685	0.846631	-0.0557859	0.0546615	0.742357
cg14186816	18	55862763	AC107896.1;AC107896.1;NEDD4L;NEDD4L;NEDD4L;NEDD4L;NEDD4L;NEDD4L;NEDD4L;NEDD4L;NEDD4L;NEDD4L;NEDD4L;NEDD4L;NEDD4L;NEDD4L;NEDD4L;NEDD4L;NEDD4L;NEDD4L;NEDD4L;NEDD4L;NEDD4L;NEDD4L;NEDD4L;NEDD4L;NEDD4L;NEDD4L;NEDD4L	NEDD4L;NEDD4L;NEDD4L;NEDD4L;NEDD4L;NEDD4L;NEDD4L;NEDD4L;NEDD4L	lncRNA;lncRNA;protein_coding;protein_coding;protein_coding;protein_coding;protein_coding;protein_coding;protein_coding;protein_coding;protein_coding;protein_coding;protein_coding;protein_coding;protein_coding;protein_coding;protein_coding;protein_coding;protein_coding;protein_coding;protein_coding;protein_coding;protein_coding;protein_coding;protein_coding;protein_coding;protein_coding;protein_co…	166;146;150870;151164;46198;150983;151305;46198;141;148305;149597;46194;-122;149168;151147;149842;149824;149609;151147;107281;149865;-1341;134230;149816;62;151079;149874;94;101	5'UTR;Body;5'UTR;5'UTR;Body;1stExon;Body;Body;5'UTR	Island	Island	3.53858e-05	0.0431837	16.3038	0.249732	0.706471	0.543982	0.869425	0.134933	0.459506	0.924812	0.985568	0.86108	0.99812	0.000389143	0.141417	179.296	0.0067224	0.00186387	0.00146007	0.0708827	672.721	0.00616954	0.00191178	0.454258	0.932655	-0.00198591	0.00264863	0.227348	0.526676	-0.00368996	0.00304724	0.104765	0.221189	-0.00219883	0.00134935	0.813387	0.974205	0.00581063	0.0245828	0.4486
cg25906442	20	56725887	C20orf85	C20orf85	protein_coding	-71	TSS200	Island	Island	3.55548e-05	0.0431837	16.3817	0.83603	0.963785	0.0549687	0.448239	0.215398	0.56262	0.0219482	0.364179	0.0812098	0.973354	0.0216875	0.315267	9992.38	0.00420189	0.00181633	0.0188554	0.178848	8687.55	0.0043002	0.00181631	0.959063	0.997043	0.000129326	0.00251636	0.564677	0.796667	0.00167006	0.00289506	0.011063	0.0414947	-0.00328757	0.00128197	0.155316	0.765866	-0.0333129	0.0233552	0.00952779
cg24413842	7	150211820	GIMAP7;STRADBP1	GIMAP7	protein_coding;processed_pseudogene	-140;-892	TSS200			3.5649e-05	0.0431837	16.4251	0.191887	0.656262	0.603206	0.8916	0.052214	0.299244	0.248736	0.717773	0.126669	0.973436	7.46976e-05	0.104583	34.4165	-0.00895712	0.00221575	4.85337e-05	0.0312548	22.3617	-0.00939345	0.00226198	0.284281	0.891058	-0.00336451	0.0031338	0.514811	0.765257	-0.00235262	0.00360543	0.124276	0.250344	-0.00246428	0.00159653	0.30219	0.843947	0.0300865	0.0290859	0.166643
cg14640682	19	49496473	GYS1;GYS1;GYS1;RUVBL2;RUVBL2;RUVBL2;RUVBL2;RUVBL2;RUVBL2;RUVBL2;RUVBL2;RUVBL2	GYS1;RUVBL2;GYS1;GYS1;GYS1;GYS1	protein_coding;protein_coding;protein_coding;protein_coding;protein_coding;protein_coding;protein_coding;protein_coding;protein_coding;protein_coding;protein_coding;protein_coding	95;94;68;-683;-694;-674;-671;-673;-682;-400;-682;-346	5'UTR;TSS1500;1stExon;Body;5'UTR;1stExon	Island	Island	3.56537e-05	0.0431837	16.4273	0.130079	0.587323	0.554227	0.873342	0.922384	0.975916	0.542234	0.876128	0.302025	0.980248	0.000516058	0.147535	237.771	0.0064901	0.00183955	0.000532101	0.0527078	245.163	0.00669855	0.00190252	0.28646	0.891648	0.00281703	0.00263579	0.695557	0.869543	0.00118839	0.00303248	0.880865	0.930674	0.000201508	0.00134282	0.762315	0.965959	0.00740891	0.0244637	0.916505
cg15834460	17	17697738	RAI1;RAI1;RAI1	RAI1	protein_coding;protein_coding;protein_coding	112966;12292;1475	Body	Island	Island	3.5654e-05	0.0431837	16.4274	0.0721231	0.492199	0.203609	0.66617	0.00338987	0.0793793	0.256255	0.723742	0.837304	0.997306	0.00748003	0.246868	3446.39	0.00610433	0.0022597	0.0105005	0.140345	4838.04	0.00600993	0.0023266	0.109049	0.80672	-0.00518835	0.00322333	0.924689	0.972425	-0.000350997	0.00370844	0.612698	0.746304	0.000832594	0.00164214	0.987195	0.998453	0.000480747	0.0299169	0.534613
cg16511841	6	97730490	AL589740.1;MMS22L;MMS22L;MMS22L;MMS22L;MMS22L;MMS22L;MMS22L	C6orf167;MIR548H3	lncRNA;protein_coding;protein_coding;protein_coding;protein_coding;protein_coding;protein_coding;protein_coding	-689;563;-60;597;604;-102;575;-1309	5'UTR;Body	N_Shore	N_Shore	3.57743e-05	0.0431837	16.4828	0.857246	0.969213	0.132985	0.586289	0.657845	0.871381	0.152944	0.627556	0.910675	0.998915	0.023693	0.322508	10916.4	-0.00781423	0.00342882	0.0275836	0.210599	12709	-0.00756944	0.00341071	0.644252	0.964659	0.00218526	0.00472528	0.892835	0.959603	0.000733311	0.00543644	0.000406724	0.00327146	0.00865662	0.00240732	0.623974	0.939635	0.0215331	0.043857	0.0836784
cg01429979	8	135844560	AC083843.1		lncRNA	-430		Island	Island	3.58827e-05	0.0431837	16.5328	0.113924	0.565294	0.00172221	0.145154	0.794814	0.929731	0.0981833	0.55653	0.196018	0.97352	0.00404937	0.217198	1865.73	-0.00525515	0.0018078	0.0003189	0.0462275	146.932	-0.00660936	0.0018044	0.227093	0.870956	-0.0030288	0.00249986	0.00127849	0.0579372	-0.00939595	0.00287609	0.981633	0.989589	2.93557e-05	0.00127357	0.123754	0.739765	-0.0358631	0.0232021	0.244471
cg24883219	18	14457820							N_Shore	3.5897e-05	0.0431837	16.5394	0.429384	0.820029	0.377509	0.789897	0.206903	0.553226	0.0847309	0.534297	0.75087	0.995376	6.48991e-05	0.102665	29.9019	-0.0569182	0.0139575	0.000274961	0.0445534	126.687	-0.0529237	0.0142911	0.345443	0.909336	0.0187239	0.0197993	0.289653	0.589711	0.0241841	0.0227791	0.2357	0.39331	0.0119969	0.0100868	0.156234	0.766558	0.26153	0.183764	0.548312
cg04103514	19	14889425	ADGRE2;ADGRE2	EMR2;EMR2;EMR2;EMR2;EMR2;EMR2;EMR2	protein_coding;protein_coding	-52;-71	TSS200;TSS200;TSS200;TSS200;TSS200;TSS200;TSS200			3.60073e-05	0.0431992	16.5902	0.471831	0.841005	0.00144572	0.136274	0.104831	0.410672	0.107271	0.570686	0.0053577	0.967672	0.000589249	0.149429	271.494	0.0197208	0.00564952	4.62689e-05	0.0309857	21.3182	0.0232605	0.00558526	0.380871	0.917662	0.00679565	0.00773795	0.00247395	0.0725194	0.027288	0.0089025	0.119202	0.242974	-0.00616867	0.00394213	0.283316	0.835873	0.0772609	0.0718186	0.00553476
cg05625889	1	25944100	MAN1C1;MAN1C1;MAN1C1	MAN1C1;MAN1C1	protein_coding;protein_coding;protein_coding	-241;141;141	1stExon;5'UTR	Island	Island	3.61144e-05	0.0431992	16.6395	0.344069	0.772573	0.312651	0.749933	0.00404177	0.0868249	0.356916	0.788939	0.133938	0.97352	0.0035956	0.21177	1656.66	-0.00622819	0.0021145	0.00123826	0.0673974	570.524	-0.00704332	0.00214968	0.699527	0.972277	-0.00115112	0.00297822	0.116739	0.384252	-0.00539799	0.00342644	0.0203238	0.0658468	-0.00354871	0.00151727	0.392653	0.877635	-0.0236798	0.0276419	0.638452
cg11633264	8	102160417								3.64893e-05	0.0431992	16.8123	0.645885	0.908787	0.116415	0.563141	0.520394	0.798975	0.0710313	0.50939	0.499245	0.987719	0.0850994	0.465019	39209.1	0.0048968	0.00283026	0.122769	0.413931	56565.2	0.00448311	0.00289275	0.534432	0.948317	-0.00249409	0.00400769	0.689256	0.866231	-0.00184637	0.00461084	0.131648	0.260772	-0.00309077	0.00204173	0.459598	0.899336	-0.0275603	0.0371967	0.0813967
cg26926765	6	54127349	MLIP;MLIP;MLIP;MLIP;MLIP	C6orf142	protein_coding;protein_coding;protein_coding;protein_coding;protein_coding	243635;179013;243624;151108;243551	Body			3.65784e-05	0.0431992	16.8533	0.338006	0.768854	0.219455	0.679932	0.231503	0.580093	0.381639	0.802501	0.709861	0.993386	0.00117746	0.17118	542.51	0.00993125	0.00301839	0.00607434	0.113412	2798.72	0.00858627	0.00309623	0.596364	0.958236	0.00227555	0.0042896	0.0432677	0.239668	-0.010038	0.00493518	0.585128	0.724913	-0.00119493	0.00218535	0.898478	0.986417	-0.00508599	0.0398132	0.941639
cg06217504	4	147056211								3.67157e-05	0.0431992	16.9166	0.441798	0.826095	0.402923	0.804255	0.281807	0.628736	0.0751554	0.51767	0.372702	0.982438	0.000171327	0.122105	78.9379	-0.0101076	0.00264041	8.42486e-05	0.0338128	38.8171	-0.0106785	0.00266033	0.549671	0.951208	-0.0022087	0.00368568	0.35778	0.650561	-0.00390843	0.00424037	0.397336	0.56199	0.00159265	0.00187769	0.085918	0.701698	0.0590367	0.0342081	0.0205451
cg07904879	16	5121459	ALG1;ALG1;ALG1;ALG1;ALG1;ALG1;ALG1;ALG1	ALG1	protein_coding;protein_coding;protein_coding;protein_coding;protein_coding;protein_coding;protein_coding;protein_coding	-385;-790;-364;37498;-747;-391;-385;37535	TSS1500	N_Shore	N_Shore	3.67367e-05	0.0431992	16.9263	0.0272841	0.365781	0.0101411	0.261514	0.144933	0.474407	0.37699	0.799713	0.320922	0.980558	0.0223941	0.317474	10318	0.0081689	0.00355021	0.00762108	0.123784	3511.38	0.00967626	0.00358962	0.110207	0.807435	-0.00797866	0.00497315	0.0541085	0.266064	0.0110845	0.0057216	0.232508	0.389536	0.00303407	0.00253359	0.237844	0.814795	0.0546468	0.0461575	0.222733
cg09868003	15	49252310	SHC4	SHC4	protein_coding	3807	Body	N_Shelf	N_Shelf	3.67608e-05	0.0431992	16.9374	0.622955	0.901483	0.0232245	0.341999	0.967459	0.99013	0.359895	0.790549	0.480697	0.986786	0.000550815	0.148554	253.785	-0.0112839	0.00321501	3.71346e-05	0.0293592	17.1096	-0.0133332	0.00316037	0.418704	0.925771	-0.00354803	0.00437845	0.00945064	0.122171	-0.0132005	0.0050374	0.0663088	0.158626	-0.00411855	0.00223062	0.380421	0.87338	-0.035723	0.0406379	0.000755044
cg09257020	1	5037097	LINC02781		lncRNA	3656				3.68194e-05	0.0431992	16.9644	0.481059	0.845238	0.392484	0.798454	0.830918	0.943545	0.128774	0.598722	0.201794	0.973959	2.91073e-05	0.0826669	13.411	-0.0111766	0.00261382	7.51067e-06	0.0219563	3.4605	-0.0120332	0.00261665	0.306494	0.898321	-0.00371657	0.00362516	0.265506	0.566355	-0.00465698	0.00417075	0.00194547	0.0109489	-0.00579872	0.00184686	0.847684	0.979513	-0.00647095	0.0336464	0.0454383
cg19719703	13	113875158	CUL4A;CUL4A;CUL4A;CUL4A;CUL4A;CUL4A;CUL4A;CUL4A;CUL4A	CUL4A;CUL4A	protein_coding;protein_coding;protein_coding;protein_coding;protein_coding;protein_coding;protein_coding;protein_coding;protein_coding	12150;11231;12651;12072;11011;11244;11214;10961;12008	Body;Body			3.68246e-05	0.0431992	16.9667	0.467039	0.838681	0.000266328	0.0790652	0.0104025	0.13901	0.0612698	0.488567	0.37658	0.982513	0.0058224	0.234588	2682.64	0.00867697	0.00311371	0.000388337	0.0481397	178.924	0.011131	0.00308445	0.410149	0.924576	0.00352696	0.00427327	0.000752309	0.0491008	0.0168253	0.00491639	0.0386911	0.10658	0.00453064	0.00217703	0.0328611	0.611962	0.0852176	0.0396617	0.98267
cg22262260	6	33260284	PFDN6;RGL2;RGL2;RGL2;RGL2;RGL2	RGL2;RGL2	protein_coding;protein_coding;protein_coding;protein_coding;protein_coding;protein_coding	2732;6424;1424;6015;4597;6436	Body;Body	S_Shelf	S_Shelf	3.68475e-05	0.0431992	16.9773	0.310272	0.75058	0.182646	0.645598	0.0252058	0.212062	0.365279	0.793409	0.555531	0.988695	0.000284187	0.136128	130.938	-0.0156183	0.00422951	6.70062e-05	0.0324081	30.8728	-0.01747	0.00429024	0.507991	0.943311	0.00394166	0.0059438	0.0336563	0.21343	-0.014626	0.00683834	0.780924	0.866735	-0.000843288	0.00302809	0.624018	0.939635	-0.0270824	0.0551665	0.0428788
cg04980478	16	87585801						S_Shore	S_Shore	3.71855e-05	0.04322	17.1331	0.554813	0.87659	0.0197703	0.324918	0.369954	0.701664	0.151185	0.625805	0.491391	0.987537	0.000692452	0.152653	319.044	-0.00877757	0.00254809	1.37316e-05	0.0250051	6.32679	-0.0109774	0.00246232	0.468706	0.935827	-0.00247652	0.00341136	0.000173743	0.0329075	-0.0150166	0.00392477	0.00494104	0.0224513	-0.00493971	0.00173793	0.0640175	0.671385	0.0589648	0.031662	0.0151974
cg21059834	4	41884631	LINC00682;LINC00682;LINC00682;LINC00682;LINC00682		lncRNA;lncRNA;lncRNA;lncRNA;lncRNA	-770;-43;-2;342;-984		S_Shore	S_Shore	3.7254e-05	0.04322	17.1646	0.149898	0.61205	0.31544	0.751777	0.0836882	0.37088	0.106695	0.569811	0.290952	0.980156	0.00131221	0.174771	604.595	-0.00919919	0.00282355	0.000468989	0.0508382	216.084	-0.0102269	0.00287571	0.28577	0.891345	-0.00426414	0.00398408	0.148103	0.429954	-0.00665481	0.00458368	0.892382	0.937826	0.00027495	0.00202971	0.326551	0.854258	-0.036367	0.0369777	0.0912351
cg25290307	7	101005910	COL26A1;COL26A1	EMID2	protein_coding;protein_coding	-246;-248	TSS1500	Island	Island	3.73445e-05	0.04322	17.2063	0.0375814	0.402973	0.589487	0.886611	0.416404	0.734378	0.300847	0.755515	0.0819661	0.973354	0.00162484	0.181929	748.637	0.0152461	0.00477376	0.00314675	0.0904233	1449.85	0.0145768	0.00487661	0.0703465	0.768627	-0.0122918	0.00675617	0.679606	0.861189	-0.00321492	0.00777297	0.564863	0.708975	0.00198459	0.00344196	0.401357	0.880161	-0.052735	0.0627064	0.234427
cg24491122	3	124774370	HEG1	HEG1	protein_coding	472	Body	Island	Island	3.74011e-05	0.04322	17.2324	0.432799	0.821875	0.0151392	0.298883	0.74433	0.909766	0.00314937	0.202662	0.107655	0.973354	0.00103262	0.167157	475.773	0.00703754	0.00211403	0.000263014	0.0440499	121.182	0.00788732	0.00212294	0.525378	0.946374	0.00187114	0.00294118	0.0631823	0.28653	0.00632183	0.00338382	0.536478	0.685639	-0.000927824	0.0014984	0.013992	0.541717	0.0676765	0.0272981	0.0446912
cg20291423	1	55350823	DHCR24;DHCR24;DHCR24;DHCR24;DHCR24;DHCR24;DHCR24;DHCR24;DHCR24;DHCR24;DHCR24;DHCR24	DHCR24	protein_coding;protein_coding;protein_coding;protein_coding;protein_coding;protein_coding;protein_coding;protein_coding;protein_coding;protein_coding;protein_coding;protein_coding	2046;2046;2018;1687;2036;1659;2046;1747;1741;2046;2046;1341	Body	N_Shore	N_Shore	3.74021e-05	0.04322	17.2328	0.499636	0.853411	0.0137036	0.289375	0.938461	0.98105	0.546811	0.878032	0.146403	0.97352	0.00129551	0.174648	596.899	0.00844486	0.00258899	0.00051701	0.0523688	238.21	0.00929851	0.0026349	0.305618	0.89825	-0.00374929	0.00365045	0.0808266	0.322169	0.00736964	0.00419984	0.211995	0.365246	-0.00232854	0.00185974	0.90058	0.986737	-0.00423808	0.0338811	0.171245
cg26586003	2	64991312						N_Shelf	N_Shelf	3.7428e-05	0.04322	17.2448	0.0885019	0.523696	0.121283	0.570263	0.0712802	0.344747	0.547946	0.878521	0.926652	0.999261	0.00713327	0.245041	3286.62	0.00949354	0.00349321	0.00466271	0.103125	2148.32	0.0102815	0.00359308	0.136298	0.824019	0.00744555	0.00497795	0.417786	0.697767	0.00465008	0.00572712	0.44995	0.610635	0.00191972	0.00253604	0.779333	0.968788	-0.0129627	0.0462021	0.686141
cg00504902	6	29692183	AL645939.1;HLA-F;HLA-F;HLA-F;HLA-F;HLA-F;HLA-F;HLA-F;HLA-F;HLA-F;HLA-F;HLA-F;HLA-F;HLA-F;HLA-F	HLA-F;HLA-F;HLA-F	unprocessed_pseudogene;protein_coding;protein_coding;protein_coding;protein_coding;protein_coding;protein_coding;protein_coding;protein_coding;protein_coding;protein_coding;protein_coding;protein_coding;protein_coding;protein_coding	-434;972;1066;1631;367;942;-1128;1014;-648;-1048;972;249;466;979;-11	Body;Body;Body	S_Shore	S_Shore	3.79042e-05	0.0434592	17.4642	0.831452	0.962649	0.281599	0.728863	0.150375	0.481997	0.0330316	0.408962	0.880623	0.998537	7.15467e-05	0.104583	32.9648	0.0182875	0.00451166	0.000245937	0.0434909	113.314	0.0170277	0.00456091	0.636309	0.963875	0.00299249	0.00631879	0.220499	0.519216	-0.00893474	0.00726976	0.380257	0.545866	0.00283077	0.00321914	0.150081	0.760976	-0.0847311	0.0586469	0.0214544
cg12482260	6	97345915	NDUFAF4;NDUFAF4;NDUFAF4	NDUFAF4	protein_coding;protein_coding;protein_coding	-147;-1120;-164	TSS200	Island	Island	3.79154e-05	0.0434592	17.4693	0.013822	0.297991	0.045716	0.423797	0.855085	0.952369	0.969947	0.994625	0.673719	0.992362	0.000211014	0.129115	97.2234	-0.00726526	0.00192571	3.29923e-05	0.0289099	15.201	-0.00823888	0.00193954	0.0413233	0.72302	0.0055178	0.00268708	0.0154176	0.150087	-0.00755337	0.00309149	0.265917	0.427593	-0.00152722	0.00136895	0.485265	0.907179	0.0174367	0.0249398	0.469377
cg20134215	6	100441407	MCHR2;MCHR2;MCHR2-AS1;MCHR2-AS1;MCHR2-AS1;MCHR2-AS1;MCHR2-AS1;MCHR2-AS1;MCHR2-AS1;MCHR2-AS1	MCHR2;MCHR2	protein_coding;protein_coding;lncRNA;lncRNA;lncRNA;lncRNA;lncRNA;lncRNA;lncRNA;lncRNA	693;717;-519;-413;-535;-502;-533;-502;-403;-502	5'UTR;5'UTR	Island	Island	3.79181e-05	0.0434592	17.4706	0.23625	0.695867	0.890024	0.97597	0.355792	0.691074	0.362178	0.791778	0.818915	0.996912	0.00215677	0.19181	993.719	0.0105651	0.00340046	0.00458631	0.102587	2113.12	0.010025	0.00349678	0.251563	0.880382	0.00557058	0.00484452	0.383769	0.671256	-0.00486511	0.00557362	0.801793	0.880772	0.000620369	0.00246806	0.238812	0.815134	0.0531232	0.0449637	0.932459
cg07688234	X	47489663	CFP;CFP;CFP;CFP;CFP;CFP	CFP;CFP;CFP	protein_coding;protein_coding;protein_coding;protein_coding;protein_coding;protein_coding	42;-298;-333;-368;-311;-368	5'UTR;TSS1500;1stExon			3.81209e-05	0.0435832	17.564	0.89443	0.977884	0.0167816	0.308001	0.429656	0.743086	0.435215	0.83013	0.158381	0.97352	0.688297	0.909456	317129	-0.00597367	0.0148698	0.00216723	0.080037	998.54	-0.00950194	0.00305878	0.675698	0.968924	0.0017754	0.0042377	0.062476	0.284881	-0.00913331	0.00487547	0.358415	0.524491	-0.00198728	0.00215892	0.788563	0.970491	-0.0105619	0.0393316	2.13713e-142
cg24940861	1	85041449	AL359762.1;AL359762.1;CTBS;CTBS;CTBS;CTBS	CTBS	lncRNA;lncRNA;protein_coding;protein_coding;protein_coding;protein_coding	1181;1637;-1344;-1325;-1335;-1285	TSS1500	S_Shore	S_Shore	3.82611e-05	0.0436352	17.6286	0.0289752	0.372028	0.0173622	0.311764	0.0130352	0.155514	0.0380879	0.425744	0.902657	0.998864	0.0144481	0.286902	6656.87	0.00839609	0.00340361	0.00929992	0.133706	4284.89	0.00901756	0.00343373	0.0978806	0.797991	0.00791094	0.00475717	0.464701	0.731129	0.00400919	0.00547312	0.539471	0.688211	-0.00148968	0.00242356	0.0134585	0.539864	0.110092	0.0441529	0.0942652
cg27625897	4	77061304	NUP54;NUP54;NUP54;NUP54;NUP54;NUP54;NUP54;NUP54;NUP54	NUP54	protein_coding;protein_coding;protein_coding;protein_coding;protein_coding;protein_coding;protein_coding;protein_coding;protein_coding	8247;8255;8294;7671;8266;8247;8052;8247;8227	Body			3.92915e-05	0.0446997	18.1034	0.0943042	0.534278	0.078656	0.499641	0.0182654	0.182672	0.525274	0.869568	0.148175	0.97352	0.0035308	0.211049	1626.8	0.0091303	0.00309362	0.00551908	0.10964	2542.89	0.00891878	0.00317915	0.139828	0.826441	-0.00652871	0.00440446	0.924895	0.972506	-0.000478296	0.00506733	0.225709	0.381518	-0.00272679	0.00224387	0.574983	0.927916	0.0229597	0.0408794	0.862957
cg10316899	1	39658128	MACF1;MACF1;MACF1;MACF1;MACF1;MACF1	MACF1	protein_coding;protein_coding;protein_coding;protein_coding;protein_coding;protein_coding	111039;108324;87027;87045;108394;33592	Body			3.94751e-05	0.0447979	18.1879	0.060255	0.465603	0.578196	0.882512	0.889778	0.965086	0.30791	0.760334	0.430392	0.985645	0.0035994	0.21177	1658.4	0.0113944	0.00386889	0.00164309	0.0735515	757.043	0.0123151	0.00385885	0.0690454	0.76752	0.00977227	0.00534614	0.423711	0.702096	0.00493063	0.00615073	0.00108671	0.00698849	0.00902912	0.00272361	0.169384	0.774944	-0.0684321	0.0496194	0.383378
cg05889123	6	47491923	CD2AP	CD2AP	protein_coding	46398	Body			4.0219e-05	0.04553	18.5307	0.968274	0.993454	0.6977	0.924434	0.363315	0.696734	0.396108	0.809604	0.299524	0.980156	0.000115189	0.111031	53.0727	-0.0133539	0.00339645	5.29971e-05	0.0315705	24.4182	-0.0143447	0.00347258	0.849699	0.987622	0.000912871	0.004811	0.249908	0.550576	-0.00638694	0.00553505	0.0540917	0.136535	-0.00474866	0.00245098	0.661892	0.946946	-0.0195556	0.0446525	0.268273
cg01486665	10	176774						N_Shelf	N_Shelf	4.03824e-05	0.0455541	18.606	0.0174294	0.319775	0.502974	0.852854	0.574553	0.8295	0.0559101	0.476446	0.950969	0.999715	0.00039506	0.141455	182.022	-0.0143309	0.00397803	0.000224682	0.0425313	103.521	-0.015199	0.0040448	0.0646101	0.76198	0.0104126	0.00560376	0.272755	0.573369	-0.00709025	0.00644712	0.377272	0.542973	-0.00252624	0.00285486	0.148703	0.760236	-0.0753991	0.0520105	0.728738
cg04598035	6	137416146								4.04381e-05	0.0455541	18.6316	0.80294	0.955577	0.362302	0.78079	0.554735	0.818647	0.643096	0.913063	0.374154	0.982438	0.00281357	0.202718	1296.34	0.00844766	0.00279373	0.00481389	0.104238	2217.98	0.00815319	0.00285983	0.592977	0.957976	-0.00212123	0.00396208	0.80042	0.920145	-0.00115389	0.00455837	0.227163	0.383241	-0.00244522	0.0020185	0.941095	0.992503	0.00272071	0.0367734	0.0496934
cg23739027	6	31850912	EHMT2;EHMT2;EHMT2;EHMT2;EHMT2;EHMT2;EHMT2;EHMT2;EHMT2-AS1;EHMT2-AS1	EHMT2;EHMT2	protein_coding;protein_coding;protein_coding;protein_coding;protein_coding;protein_coding;protein_coding;protein_coding;lncRNA;lncRNA	14088;14543;14550;14068;2007;1672;13370;3303;-626;5327	Body;Body			4.0646e-05	0.0456508	18.7274	0.00508362	0.218281	0.642481	0.905516	0.325278	0.666461	0.0479016	0.456121	0.288995	0.980156	0.0148752	0.28874	6853.66	0.00563707	0.00229517	0.0259038	0.204911	11935	0.00481035	0.00214337	0.0119663	0.630153	-0.00753121	0.00296948	0.260541	0.561348	-0.00385468	0.00341639	1.45657e-05	0.000263598	-0.0067233	0.00151281	0.0165172	0.55673	0.0666299	0.0275608	7.92769e-05
cg25239251	20	33543622	GSS;GSS;GSS;GSS;GSS;GSS;GSS;GSS;GSS;GSS;GSS;GSS;GSS;GSS;GSS;GSS;GSS;MYH7B	GSS	protein_coding;protein_coding;protein_coding;protein_coding;protein_coding;protein_coding;protein_coding;protein_coding;protein_coding;protein_coding;protein_coding;protein_coding;protein_coding;protein_coding;protein_coding;protein_coding;protein_coding;protein_coding	-62;-35;-30;209;-10;-63;-35;-35;-40;-28;-20;-183;-175;-35;-409;-33;-12;9	TSS200	Island	Island	4.08029e-05	0.0456508	18.7997	0.096615	0.538068	0.923581	0.98357	0.265256	0.613349	0.299485	0.75471	0.466225	0.98644	0.000805843	0.158843	371.288	0.00527746	0.00155166	0.00212991	0.0795706	981.343	0.00493146	0.00158475	0.210914	0.86478	-0.00275554	0.00219554	0.479632	0.741498	-0.00178893	0.00252597	0.153033	0.290234	-0.00160434	0.00111853	0.43813	0.89231	-0.0158314	0.0203776	0.153259
cg12372106	4	57975815	AC111197.1;IGFBP7;IGFBP7;IGFBP7-AS1;IGFBP7-AS1	IGFBP7	lncRNA;protein_coding;protein_coding;lncRNA;lncRNA	-898;737;737;-113;-131	Body	N_Shore	N_Shore	4.08211e-05	0.0456508	18.8081	0.267327	0.719964	0.0842471	0.50997	0.819181	0.938856	0.713735	0.934347	0.871751	0.998337	0.000695079	0.152866	320.254	-0.00788407	0.00228943	0.000168038	0.0392671	77.4225	-0.00880596	0.00229625	0.290356	0.892821	0.00337258	0.00318128	0.0780554	0.316911	-0.00648243	0.00366006	0.277814	0.440878	-0.00176365	0.00162072	0.518451	0.91543	0.0191	0.0295266	0.00399108
cg14870234	X	100879017	ARMCX3;ARMCX3;ARMCX3;ARMCX3;ARMCX3;ARMCX3;ARMCX3;ARMCX3-AS1	ARMCX3;ARMCX3;ARMCX3	protein_coding;protein_coding;protein_coding;protein_coding;protein_coding;protein_coding;protein_coding;lncRNA	1230;771;876;852;899;900;666;138	5'UTR;5'UTR;5'UTR			4.18253e-05	0.0466606	19.2708	0.268708	0.721197	0.818611	0.958518	0.0282562	0.224094	0.0456015	0.449912	0.926564	0.999261	0.0938618	0.478881	43246.3	0.015304	0.00909249	9.89474e-06	0.0222741	4.55895	0.0146426	0.00322887	0.613842	0.960695	-0.00226077	0.00447336	0.458351	0.726684	0.0038239	0.0051466	0.000829122	0.00567074	0.00773531	0.00227897	0.157502	0.767463	0.0589075	0.0415188	7.25761e-94
cg11793759	12	133176828						N_Shore	N_Shore	4.19568e-05	0.0466942	19.3314	0.129933	0.587171	0.244315	0.7006	0.0489421	0.290116	0.487929	0.853727	0.483147	0.986786	0.00852574	0.254431	3928.19	0.00716499	0.00269764	0.00876689	0.130716	4039.3	0.0072999	0.0027579	0.122834	0.815726	0.00592043	0.00382086	0.97962	0.992925	0.000112437	0.0043959	0.172648	0.31604	0.00266408	0.00194655	0.451981	0.896537	0.0267242	0.0354628	0.259379
cg21131239	X	74376811	ABCB7;ABCB7;ABCB7;ABCB7;ABCB7;ABCB7;ABCB7;ABCB7;ABCB7;ABCB7;ABCB7;ABCB7;ABCB7;ABCB7;UPRT	ABCB7	protein_coding;protein_coding;protein_coding;protein_coding;protein_coding;protein_coding;protein_coding;protein_coding;protein_coding;protein_coding;protein_coding;protein_coding;protein_coding;protein_coding;protein_coding	-692;-696;-692;-243;-693;-689;-703;-693;-689;-693;-911;-953;-842;-696;588	TSS1500			4.22156e-05	0.046869	19.4506	0.439518	0.825035	0.382544	0.792559	0.0555282	0.307781	0.241471	0.711943	0.170655	0.97352	0.00230994	0.193578	1064.29	0.015734	0.00509905	1.32252e-05	0.02449	6.09343	0.0163434	0.00365869	0.131669	0.821183	0.00767278	0.00506884	0.258898	0.559615	0.00660266	0.00583169	0.00505725	0.0228491	0.00731983	0.00258234	0.381763	0.873763	0.0412391	0.0470457	2.9511e-32
cg00303026	3	65601500	MAGI1;MAGI1;MAGI1;MAGI1;MAGI1;MAGI1;MAGI1;MAGI1	MAGI1;MAGI1;MAGI1	protein_coding;protein_coding;protein_coding;protein_coding;protein_coding;protein_coding;protein_coding;protein_coding	422484;422484;423010;291851;422726;422484;6266;6266	Body;Body;Body			4.24471e-05	0.0470022	19.5573	0.943856	0.988795	0.1488	0.607292	0.0137207	0.159172	0.346134	0.78349	0.346015	0.981408	0.00303523	0.205229	1398.47	0.0090257	0.00300883	0.00444321	0.101522	2047.19	0.008913	0.00309762	0.937047	0.995343	0.000339378	0.00429152	0.834829	0.935294	-0.00103085	0.00493739	0.490466	0.646599	-0.0015104	0.00218634	0.932542	0.991126	-0.0033758	0.0398311	0.119062
cg10364459	16	70507094	FCSK;FCSK;FCSK;FCSK;FCSK	FUK	protein_coding;protein_coding;protein_coding;protein_coding;protein_coding	18596;18596;18596;-1434;18596	Body	Island	Island	4.26034e-05	0.0470022	19.6293	0.799592	0.954804	0.00806068	0.242565	0.00688994	0.113627	0.706427	0.932321	0.104813	0.973354	0.401316	0.767687	184904	0.00240435	0.00285888	0.527134	0.786777	242874	0.00179888	0.00283963	0.99728	0.999738	-1.34305e-05	0.00393409	0.485395	0.745411	-0.00316354	0.00452617	0.0178453	0.0596754	-0.00478702	0.00200424	0.237538	0.814708	0.0432574	0.0365137	0.000658062
cg08215191	13	51795926	FAM124A;FAM124A;FAM124A;FAM124A	FAM124A	protein_coding;protein_coding;protein_coding;protein_coding	-581;-608;-587;-544	TSS1500	N_Shore	N_Shore	4.26416e-05	0.0470022	19.6469	0.819092	0.959551	0.901343	0.978566	0.173464	0.512897	0.0571064	0.479325	0.193223	0.97352	0.000854314	0.161105	393.621	0.00844054	0.00249405	0.00133221	0.0690349	613.811	0.00814189	0.00250164	0.656779	0.966572	-0.00154239	0.00346583	0.770174	0.906366	-0.00116649	0.00398744	0.0524416	0.133497	-0.00344493	0.00176568	0.0996323	0.717971	0.0532141	0.0321676	0.00531237
cg22022716	8	26276541	BNIP3L		protein_coding	35828				4.30147e-05	0.0472156	19.8188	0.540699	0.870784	0.286082	0.731906	0.253887	0.602844	0.88741	0.977944	0.734827	0.994615	0.000175704	0.122439	80.9547	0.0169803	0.00444351	7.424e-05	0.0329212	34.2057	0.0179314	0.00443176	0.724575	0.974942	0.00216641	0.00613986	0.298032	0.597768	0.00737023	0.0070639	0.00389486	0.0187307	-0.00913502	0.00312798	0.974301	0.996813	0.00183808	0.0569862	0.0431555
cg06164059	11	1217528	MUC5AC		protein_coding	38349		S_Shore	S_Shore	4.30402e-05	0.0472156	19.8306	0.348042	0.775058	0.0133186	0.286725	0.230596	0.579153	0.159783	0.635573	0.450794	0.986315	7.57209e-05	0.104583	34.888	-0.00944287	0.0023379	1.51823e-06	0.0144057	0.699518	-0.0113483	0.00228937	0.997589	0.999738	-9.59769e-06	0.00317174	0.000327066	0.0387292	-0.013341	0.00364909	0.00621127	0.0267002	-0.0044688	0.00161586	0.0802338	0.694817	0.0517583	0.029438	0.105463
cg02578929	2	61414329	AHSA2P;AHSA2P;AHSA2P;AHSA2P;AHSA2P	AHSA2	transcribed_unitary_pseudogene;transcribed_unitary_pseudogene;transcribed_unitary_pseudogene;transcribed_unitary_pseudogene;transcribed_unitary_pseudogene	9776;9665;9492;9448;9266	3'UTR			4.37829e-05	0.0479163	20.1728	0.0878237	0.5227	0.910199	0.980461	0.603173	0.844809	0.464894	0.843771	0.836208	0.997219	0.01865	0.303034	8592.89	0.00812671	0.00342718	0.0489684	0.271753	22561.9	0.00688588	0.00347617	0.0755849	0.774173	-0.00860197	0.00481597	0.176591	0.467592	-0.0075138	0.00554077	0.0257513	0.0786353	-0.00551213	0.00245352	0.683002	0.951411	-0.0182801	0.0446987	0.603261
cg18141828	1	29139121	OPRD1;OPRD1	OPRD1	protein_coding;protein_coding	439;467	1stExon	Island	Island	4.42261e-05	0.0482801	20.3769	0.829538	0.962139	0.22536	0.684869	0.004913	0.0959576	0.126656	0.596228	0.337441	0.981259	0.00235426	0.194777	1084.71	-0.00738029	0.0023964	0.000470658	0.0508852	216.853	-0.00855079	0.00240507	0.722915	0.974761	0.00118308	0.00333204	0.0447105	0.243368	-0.00774369	0.0038335	0.00733276	0.0303309	-0.00459844	0.00169752	0.293146	0.8398	-0.0325959	0.0309258	0.135639
cg01418167	20	35203038	DLGAP4-AS1;DLGAP4-AS1;DLGAP4-AS1;DLGAP4-AS1;TGIF2;TGIF2;TGIF2;TGIF2;TGIF2;TGIF2;TGIF2-RAB5IF	TGIF2	lncRNA;lncRNA;lncRNA;lncRNA;protein_coding;protein_coding;protein_coding;protein_coding;protein_coding;protein_coding;protein_coding	-1359;-1477;-1243;-1347;1038;1147;81;-37;81;912;82	5'UTR	Island	Island	4.44151e-05	0.0482801	20.464	0.293656	0.739914	0.0260067	0.353973	0.19286	0.536858	0.401946	0.813084	0.834056	0.997218	0.00113992	0.170468	525.213	0.00766918	0.00232411	0.000498591	0.0519423	229.723	0.00808787	0.00228524	0.147668	0.832552	-0.00460156	0.00316603	0.18362	0.476037	0.00486015	0.00364251	0.0340841	0.0969774	-0.00344145	0.00161295	0.435786	0.891526	-0.0229465	0.029385	0.000237604
cg13338084	X	128788977	APLN	APLN	protein_coding	-43	TSS200	Island	Island	4.44297e-05	0.0482801	20.4708	0.228775	0.689804	0.164589	0.626376	0.348407	0.685204	0.642526	0.912902	0.586897	0.990266	0.78981	0.944803	363901	-0.00636297	0.0238399	0.000407618	0.0486527	187.808	-0.010511	0.00292349	0.26919	0.88681	0.00448767	0.00405027	0.459001	0.727178	-0.00345723	0.00465983	0.109419	0.228308	-0.00331786	0.00206343	0.211492	0.801271	0.0471203	0.037592	1.08181e-187
cg16121136	20	42984209	AL117382.1;HNF4A;HNF4A;HNF4A;HNF4A;HNF4A	HNF4A;HNF4A;HNF4A	lncRNA;protein_coding;protein_coding;protein_coding;protein_coding;protein_coding	-383;-131;-232;-236;-232;-232	TSS1500;TSS1500;TSS1500			4.47031e-05	0.0484027	20.5967	0.000826998	0.122915	0.800416	0.953996	0.00698424	0.114302	0.371758	0.796912	0.943958	0.999621	0.123534	0.521897	56917.8	0.00571972	0.00369865	0.288317	0.607259	132841	0.00393429	0.00369543	0.198678	0.860314	0.00660232	0.00511974	0.032524	0.210122	-0.0126807	0.00589025	0.0163387	0.0558572	-0.00631627	0.00260827	0.248353	0.819875	0.0550126	0.0475181	0.0584022
cg05625559	5	6775922	LINC02236;LINC02236;LINC02236		lncRNA;lncRNA;lncRNA	-9;9915;-1273		S_Shore		4.47526e-05	0.0484027	20.6195	0.169366	0.633105	0.00901028	0.251246	0.940412	0.981583	0.586218	0.893189	0.430885	0.985645	0.00743776	0.246733	3426.91	0.0126481	0.00467869	0.00515193	0.106949	2373.73	0.0132849	0.00469696	0.397788	0.922042	0.00551418	0.00650729	0.563234	0.795786	0.00433479	0.00748663	0.0140897	0.0498895	-0.00821035	0.00331517	0.424501	0.8879	0.0483332	0.0603964	0.0422971
cg06766541	7	128556540						Island	Island	4.50032e-05	0.0484476	20.735	0.572753	0.88372	0.0771286	0.496632	0.0615009	0.322442	0.858589	0.971763	0.691642	0.992925	0.105552	0.496058	48632.4	0.00529727	0.00325854	0.0863765	0.35176	39797.6	0.00513506	0.00297982	0.851335	0.987758	-0.00077471	0.00412832	0.994438	0.998158	3.31499e-05	0.00474963	0.143872	0.277799	0.0030859	0.00210319	0.394182	0.877953	0.032718	0.0383164	1.4307e-11
cg08164852	1	28844593	RCC1;RCC1;RCC1;RCC1;RCC1;RCC1;RCC1;RCC1;RCC1;RCC1;RCC1	SNHG3-RCC1;RCC1;SNHG3-RCC1;RCC1;RCC1;SNHG3-RCC1	protein_coding;protein_coding;protein_coding;protein_coding;protein_coding;protein_coding;protein_coding;protein_coding;protein_coding;protein_coding;protein_coding	-176;-55;12024;12138;-185;8004;12091;-614;12025;-545;12101	Body;TSS200;Body;TSS200;TSS200;5'UTR	N_Shore	N_Shore	4.50044e-05	0.0484476	20.7356	0.327048	0.762067	0.0476093	0.42855	0.251968	0.600902	0.27192	0.735592	0.672373	0.99235	0.000615534	0.149429	283.604	0.00747075	0.0021478	0.000350519	0.0470332	161.5	0.00802931	0.00220767	0.29372	0.893804	0.0032199	0.00305856	0.340112	0.635708	0.0033648	0.00351887	0.422892	0.585856	0.00125132	0.0015582	0.621521	0.939271	0.0140365	0.0283876	0.301984
cg21832906	1	221785710								4.52441e-05	0.0485168	20.846	0.293942	0.740172	0.915711	0.981861	0.0785793	0.360317	0.22126	0.694916	0.0670291	0.973354	0.078997	0.454796	36397.5	0.00252268	0.00142905	0.19778	0.513808	91126.2	0.00188793	0.00146105	0.87018	0.989767	0.000331233	0.00202417	0.0482829	0.252359	-0.00462729	0.00232881	0.235346	0.392896	-0.00122743	0.00103122	0.283713	0.835943	0.020194	0.0187871	0.999711
cg20024259	12	392537	KDM5A	KDM5A;KDM5A	protein_coding	105950	3'UTR;3'UTR			4.53387e-05	0.0485168	20.8896	0.373933	0.78996	0.422814	0.814526	0.228061	0.576398	0.0757424	0.518757	0.913554	0.998915	3.27702e-05	0.0867743	15.0987	-0.0140023	0.00329689	5.63587e-05	0.0315705	25.967	-0.0139651	0.0033933	0.295291	0.894495	-0.00493303	0.00470117	0.868188	0.949442	0.000898774	0.00540869	0.828063	0.897432	0.000520845	0.00239503	0.139034	0.75211	-0.0648079	0.0436332	0.782349
cg22891316	17	73257781	GGA3;GGA3;GGA3;GGA3;GGA3;GGA3;GGA3;GGA3;GGA3;GGA3;GGA3;GGA3;GGA3;GGA3;GGA3;MRPS7;MRPS7;MRPS7;MRPS7;MRPS7;MRPS7;MRPS7	MRPS7;MRPS7;GGA3;GGA3	protein_coding;protein_coding;protein_coding;protein_coding;protein_coding;protein_coding;protein_coding;protein_coding;protein_coding;protein_coding;protein_coding;protein_coding;protein_coding;protein_coding;protein_coding;protein_coding;protein_coding;protein_coding;protein_coding;protein_coding;protein_coding;protein_coding	-93;-99;-82;662;659;-106;-106;662;664;-109;-114;-76;-78;-99;-68;-179;-909;-212;26;-926;-261;-973	1stExon;5'UTR;TSS200;TSS200	Island	Island	4.53846e-05	0.0485168	20.9107	0.263543	0.717005	0.0695691	0.481108	0.919815	0.975083	0.0793495	0.524916	0.391173	0.983696	0.0139462	0.284245	6425.65	0.00398808	0.0016082	0.010704	0.141385	4931.8	0.0041859	0.00162478	0.168781	0.845113	-0.00310888	0.00225101	0.448418	0.719634	0.00196705	0.00258979	0.0280353	0.0837676	-0.00253764	0.00114679	0.095114	0.712989	0.0350348	0.0208924	0.494737
cg09783457	4	93126098	AC097520.2		lncRNA	21712				4.55301e-05	0.0485596	20.9777	0.391219	0.800257	0.0383468	0.401065	0.874245	0.959594	0.0929227	0.547932	0.545508	0.98854	0.00252189	0.197409	1161.95	-0.00736225	0.00240735	0.000274692	0.0445534	126.563	-0.00880336	0.00237703	0.776448	0.979958	0.000936363	0.00329319	0.012851	0.138876	-0.00951109	0.00378881	0.0137116	0.048879	-0.00417185	0.00167773	0.171878	0.77647	-0.0419075	0.0305653	0.00614526
cg16016506	3	46936290	PTH1R;PTH1R;PTH1R;PTH1R;PTH1R;PTH1R;PTH1R	PTH1R	protein_coding;protein_coding;protein_coding;protein_coding;protein_coding;protein_coding;protein_coding	11443;14555;12620;11443;12551;17079;2079	Body	S_Shore	S_Shore	4.5936e-05	0.048864	21.1648	0.000719908	0.117972	0.589883	0.886694	0.166385	0.50392	0.70081	0.930583	0.553597	0.98854	0.018512	0.302557	8529.3	-0.00700735	0.00295162	0.0117937	0.147045	5433.91	-0.00756315	0.00297592	0.0192785	0.662619	-0.00972634	0.00412291	0.64994	0.845309	-0.00215601	0.0047434	0.0306413	0.0895346	-0.00457277	0.00210043	0.568066	0.926602	0.0218823	0.0382662	0.223859
cg08613153	16	622765	PIGQ;PIGQ;PIGQ;PIGQ;PIGQ;PIGQ;PIGQ;PIGQ;PIGQ;Z98883.1;Z98883.1	PIGQ;PIGQ	protein_coding;protein_coding;protein_coding;protein_coding;protein_coding;protein_coding;protein_coding;protein_coding;protein_coding;lncRNA;lncRNA	2747;5770;2797;5756;2789;2797;259;2703;2784;3928;3304	5'UTR;5'UTR	S_Shelf	S_Shelf	4.60276e-05	0.048864	21.207	0.0155115	0.308582	0.431743	0.819056	0.0366525	0.253342	0.384068	0.803577	0.818663	0.996912	0.000574155	0.148632	264.539	0.00340624	0.000973758	0.0010239	0.0640259	471.757	0.00330205	0.000990818	0.0274617	0.692991	0.00304888	0.0013727	0.423032	0.701613	-0.00126787	0.00157929	0.1616	0.301725	0.000982474	0.00069933	0.81497	0.974454	-0.00298545	0.0127405	0.74986
cg02410200	16	325290	RGS11;RGS11;RGS11;RGS11;RGS11;RGS11;RGS11;RGS11;Z69667.1;Z69667.1	RGS11;RGS11	protein_coding;protein_coding;protein_coding;protein_coding;protein_coding;protein_coding;protein_coding;protein_coding;lncRNA;lncRNA	651;625;622;655;278;-333;-1016;691;6563;6563	Body;Body	Island	Island	4.61463e-05	0.0488774	21.2617	0.178228	0.642587	0.40966	0.807843	0.779533	0.923707	0.249069	0.718046	0.981848	0.999837	0.000276561	0.134413	127.424	0.00855883	0.00231315	0.000427211	0.0493321	196.835	0.00851511	0.00237698	0.252759	0.880839	0.00377711	0.00329313	0.914787	0.968598	-0.000405914	0.00378874	0.527365	0.678068	-0.00106221	0.0016777	0.172996	0.77705	-0.0417972	0.0305647	0.792852
cg18941818	2	157184553	NR4A2;NR4A2;NR4A2;NR4A2;NR4A2;NR4A2;NR4A2;NR4A2;NR4A2	NR4A2	protein_coding;protein_coding;protein_coding;protein_coding;protein_coding;protein_coding;protein_coding;protein_coding;protein_coding	4681;2081;2667;14308;2748;3925;4674;2681;2748	Body	Island	Island	4.67496e-05	0.0493951	21.5396	0.118245	0.571519	0.0187231	0.319621	0.0872558	0.378242	0.818967	0.962432	0.675909	0.99238	0.0145553	0.287441	6706.28	-0.00737474	0.00299288	0.0014286	0.0705677	658.221	-0.00955561	0.00295503	0.17679	0.848806	-0.00554924	0.00409398	0.002893	0.0770127	-0.0142052	0.00471011	0.000955168	0.00632602	-0.00699337	0.00208569	0.778739	0.968685	-0.0106903	0.0379976	0.2372
cg15561583	2	63277925	OTX1;OTX1;OTX1;OTX1;OTX1;OTX1	OTX1	protein_coding;protein_coding;protein_coding;protein_coding;protein_coding;protein_coding	-40;733;-41;-61;-40;49	TSS200	Island	Island	4.68495e-05	0.0493951	21.5857	0.120753	0.574789	0.724176	0.932377	0.207827	0.554283	0.915536	0.983899	0.828	0.997119	3.4786e-05	0.0894547	16.0275	0.0106528	0.00251689	7.5511e-05	0.0329804	34.7913	0.010476	0.00259192	0.274201	0.888298	0.00393719	0.0035909	0.753422	0.898359	-0.00129955	0.00413133	0.290652	0.454709	-0.00193822	0.0018294	0.589697	0.931675	-0.0180021	0.0333284	0.578676
cg00098286	10	118404628	PNLIPRP2;PNLIPRP2	PNLIPRP2	polymorphic_pseudogene;polymorphic_pseudogene	24164;23811	3'UTR			4.72288e-05	0.0496814	21.7604	0.870411	0.972391	0.00873866	0.248921	0.285162	0.631773	0.856806	0.971356	0.379766	0.982859	0.141407	0.545045	65152.4	0.00633774	0.00429316	0.148596	0.45111	68464.9	0.00628731	0.00433585	0.623532	0.962023	-0.0029531	0.00600699	0.85611	0.944215	0.00125477	0.00691104	0.00299266	0.0152651	-0.00919656	0.00306029	0.181874	0.783291	0.0746892	0.055753	0.485164
cg12659381	6	24646254	KIAA0319;KIAA0319;KIAA0319;KIAA0319;KIAA0319	KIAA0319;KIAA0319;KIAA0319;KIAA0319;KIAA0319;KIAA0319;KIAA0319;KIAA0319	protein_coding;protein_coding;protein_coding;protein_coding;protein_coding	166;-4;130;130;-13	1stExon;5'UTR;1stExon;5'UTR;TSS200;1stExon;TSS200;5'UTR	Island	Island	4.73539e-05	0.0496995	21.8181	0.922047	0.984065	0.166947	0.628944	0.982491	0.994815	0.814848	0.961645	0.178436	0.97352	0.000206965	0.127973	95.3579	0.00648494	0.00171653	5.38006e-05	0.0315705	24.7884	0.00713724	0.00172936	0.53694	0.948732	0.00148188	0.0023959	0.141435	0.420942	0.00406932	0.00275648	0.0643353	0.155144	0.00227041	0.0012206	0.368672	0.869591	-0.0200354	0.0222371	0.0154056
cg01620617	2	71128293	VAX2;VAX2	VAX2	protein_coding;protein_coding	587;365	Body	Island	Island	4.75974e-05	0.0498415	21.9303	0.731767	0.936066	0.679512	0.918343	0.257496	0.606097	0.0458964	0.45055	0.282248	0.980067	0.000519591	0.147686	239.399	0.00651705	0.00184819	0.000747237	0.058245	344.286	0.00647069	0.00188968	0.530544	0.947593	-0.0016448	0.00261801	0.931125	0.974893	-0.000260652	0.00301201	0.910312	0.948678	-0.00015043	0.00133375	0.101925	0.720357	-0.0399252	0.0242986	0.0866835
cg00049323	5	472564	PP7080;PP7080;PP7080;PP7080;SLC9A3;SLC9A3;SLC9A3-AS1;SLC9A3-AS1	LOC25845	lncRNA;lncRNA;lncRNA;lncRNA;protein_coding;protein_coding;lncRNA;lncRNA	650;295;512;428;52001;51874;-787;-1299	Body	N_Shore	N_Shore	4.7765e-05	0.0499036	22.0075	0.959544	0.99152	0.0901673	0.521001	0.299457	0.644426	0.0776825	0.52189	0.157529	0.97352	0.00667207	0.241451	3074.12	-0.0130852	0.00477464	0.00370868	0.0955732	1708.75	-0.0142876	0.00486583	0.552886	0.951806	0.00400726	0.00674124	0.192197	0.486484	-0.0101485	0.00775579	0.681912	0.797965	-0.00140963	0.00343436	0.15234	0.762886	0.0898952	0.0625678	0.0716844
¶ model adjusted for maternal age, maternal BMI, gestational age, offspring sex, intervention and estimated cell-type proportions (reference-based method)
* overlap with underweight-associated sites (Sharp et al. 2015, PMID: 25855720)
[truncated: 76 more columns]

## Sheet: TableS2.mQTLsCordBlood_GWAS
Table S2. mQTLs in cord blood (mQTL database) found among the GWG-associated methylation sites in cord blood (TOP study), combined with public GWAS data
mQTL data														GWAS data																Methylation data
SNP	SNP Chr	SNP Pos	A1	A2	MAF	CpG site	CpG Chr	CpG Pos	beta	t stat	Effect Size	P-value	Trans	Disease trait	Chr ID	Chr pos	Reported Gene	Mapped Gene	Strongest SNP risk allele	Risk allele frequency	P-value	P-value mlog	P-value text	OR or beta	95% CI	Mapped trait	PUBMEDID	Study	Study accession	Chr	Gene symbol, hg38, GENCODE version 36	Gene symbol, Illumina standard manifest	Transcript Types, hg38, GENCODE version 36	Distance to TSS, hg38, GENCODE version 36	Relation to gene region, Illumina standard manifest	Relation to CpG Island, hg38, GENCODE version 36	Relation to CpG Island, Illumina standard manifest	Model 1†
																																						GWG			Age		BMI		GA		Intervention		Sex
																																						P-value	q-value	Bonf. Corr. P-value	P-value	q-value	P-value	q-value	P-value	q-value	P-value	q-value	P-value
rs11057353	12	124265687	T	C	0.388	cg06735598	12	124196148	-0.4227	-9.89078	0.05063	8.55e-22	N	Adiponectin levels	12	123781140	DNAH10	DNAH10, DNAH10	rs11057353-C	0.644848	1e-19	19		0.0532977	unit increase	adiponectin measurement	31178129	Exome-Derived Adiponectin-Associated Variants Implicate Obesity and Lipid Biology.	GCST010050	12	ATP6V0A2;ATP6V0A2;ATP6V0A2;ATP6V0A2;ATP6V0A2	ATP6V0A2	protein_coding;protein_coding;protein_coding;protein_coding;protein_coding	-752;-934;-755;-846;-982	TSS1500	N_Shore	N_Shore	4.50161e-06	0.0220352	2.0741	0.761284	0.944289	0.786743	0.950275	0.227337	0.575742	0.49834	0.858312	0.579496
rs7130753	11	111470567	T	C	0.281	cg22437258	11	111473054	0.36277	7.76442	0.00156	2.62e-14	N	Allergic disease (asthma, hay fever or eczema)	11	111599843	LAYN, SIK2	LAYN - SIK2	rs7130753-C	0.69	7e-15	14.1549		1.045	[1.03-1.06]	allergic disease	29083406	Shared genetic origin of asthma, hay fever and eczema elucidates allergic disease biology.	GCST005038	11	SIK2	SIK2	protein_coding	-119	TSS200	Island	Island	2.04799e-05	0.0361533	9.43602	0.450891	0.830579	0.602092	0.891308	0.168415	0.506534	0.977373	0.995774	0.667721
rs1438673	5	110467499	T	C	0.488	cg11809897	5	110427798	-0.24885	-7.83557	0.02369	1.55e-14	N	Allergy	5	111131801	WDR36, CAMK4	WDR36 - RPS3AP21	rs1438673-?	NR	3e-17	16.5229		1.06724	[1.05-1.08]	allergic disease	27182965	Detection and interpretation of shared genetic influences on 42 human traits.	GCST003990	5	AC008572.1;WDR36;WDR36;WDR36;WDR36;WDR36	WDR36	lncRNA;protein_coding;protein_coding;protein_coding;protein_coding;protein_coding	16;-221;384;-214;-247;-72	TSS200	Island	Island	9.94408e-06	0.0293698	4.58169	0.512017	0.858785	0.166806	0.628772	0.749735	0.911849	0.122681	0.591193	0.624626
rs1438673	5	110467499	T	C	0.488	cg11809897	5	110427798	-0.24885	-7.83557	0.02369	1.55e-14	N	Self-reported allergy	5	111131801	TSLP, WDR36, CAMK4	WDR36 - RPS3AP21	rs1438673-C	0.4951	2e-20	19.699		0.1104	[0.087-0.134] unit increase	allergic disease	23817569	A genome-wide association meta-analysis of self-reported allergy identifies shared and allergy-specific susceptibility loci.	GCST002083	5	AC008572.1;WDR36;WDR36;WDR36;WDR36;WDR36	WDR36	lncRNA;protein_coding;protein_coding;protein_coding;protein_coding;protein_coding	16;-221;384;-214;-247;-72	TSS200	Island	Island	9.94408e-06	0.0293698	4.58169	0.512017	0.858785	0.166806	0.628772	0.749735	0.911849	0.122681	0.591193	0.624626
rs6594499	5	110470137	A	C	0.488	cg11809897	5	110427798	-0.2485	-7.82383	0.02369	1.69e-14	N	Allergic disease (asthma, hay fever or eczema)	5	111134439	WDR36, CAMK4	WDR36 - RPS3AP21	rs6594499-C	0.48	5e-46	45.301		1.075	[1.07-1.08]	allergic disease	29083406	Shared genetic origin of asthma, hay fever and eczema elucidates allergic disease biology.	GCST005038	5	AC008572.1;WDR36;WDR36;WDR36;WDR36;WDR36	WDR36	lncRNA;protein_coding;protein_coding;protein_coding;protein_coding;protein_coding	16;-221;384;-214;-247;-72	TSS200	Island	Island	9.94408e-06	0.0293698	4.58169	0.512017	0.858785	0.166806	0.628772	0.749735	0.911849	0.122681	0.591193	0.624626
rs11828343	11	111491322	G	A	0.301	cg22437258	11	111473054	0.37929	8.26114	0.00152	6.29e-16	N	Asthma	11	111620598	PPP2R1B, SIK2	SIK2	rs11828343-A	0.716862	2e-08	7.69897		1.03819	[1.02-1.05]	asthma	31619474	Shared Genetics of Asthma and Mental Health Disorders: A Large-Scale Genome-Wide Cross-Trait Analysis.	GCST008916	11	SIK2	SIK2	protein_coding	-119	TSS200	Island	Island	2.04799e-05	0.0361533	9.43602	0.450891	0.830579	0.602092	0.891308	0.168415	0.506534	0.977373	0.995774	0.667721
rs542831	11	111471392	T	A	0.312	cg22437258	11	111473054	0.37044	8.09612	0.00144	2.22e-15	N	Asthma	11	111600668	SIK2	LAYN - SIK2	rs542831-T	0.2878	5e-13	12.301		NA		asthma	31361310	Genome-wide association analysis of 350‚Äâ000 Caucasians from the UK Biobank identifies novel loci for asthma, hay fever and eczema.	GCST009720	11	SIK2	SIK2	protein_coding	-119	TSS200	Island	Island	2.04799e-05	0.0361533	9.43602	0.450891	0.830579	0.602092	0.891308	0.168415	0.506534	0.977373	0.995774	0.667721
rs10455025	5	110404999	C	A	0.37	cg11809897	5	110427798	0.33155	10.336	0.03986	1.55e-23	N	Asthma	5	111069301	SLC25A46, TSLP	BCLAF1P1 - TSLP	rs10455025-C	0.34	9e-26	25.0458		1.15	[1.12-1.18]	asthma	29273806	Multiancestry association study identifies new asthma risk loci that colocalize with immune-cell enhancer marks.	GCST005212	5	AC008572.1;WDR36;WDR36;WDR36;WDR36;WDR36	WDR36	lncRNA;protein_coding;protein_coding;protein_coding;protein_coding;protein_coding	16;-221;384;-214;-247;-72	TSS200	Island	Island	9.94408e-06	0.0293698	4.58169	0.512017	0.858785	0.166806	0.628772	0.749735	0.911849	0.122681	0.591193	0.624626
rs10455025	5	110404999	C	A	0.37	cg11809897	5	110427798	0.33155	10.336	0.03986	1.55e-23	N	Asthma	5	111069301	SLC25A46, TSLP	BCLAF1P1 - TSLP	rs10455025-C	0.34	2e-25	24.699		0.14	[0.12-0.16] unit increase	asthma	29273806	Multiancestry association study identifies new asthma risk loci that colocalize with immune-cell enhancer marks.	GCST006862	5	AC008572.1;WDR36;WDR36;WDR36;WDR36;WDR36	WDR36	lncRNA;protein_coding;protein_coding;protein_coding;protein_coding;protein_coding	16;-221;384;-214;-247;-72	TSS200	Island	Island	9.94408e-06	0.0293698	4.58169	0.512017	0.858785	0.166806	0.628772	0.749735	0.911849	0.122681	0.591193	0.624626
rs6594500	5	110470994	A	G	0.413	cg11809897	5	110427798	0.31622	9.95924	0.03842	4.65e-22	N	Asthma	5	111135296	CAMK4, TSLP, WDR36	WDR36 - RPS3AP21	rs6594500-A	0.398156	4e-20	19.3979		1.06034	[1.05-1.07]	asthma	31619474	Shared Genetics of Asthma and Mental Health Disorders: A Large-Scale Genome-Wide Cross-Trait Analysis.	GCST008916	5	AC008572.1;WDR36;WDR36;WDR36;WDR36;WDR36	WDR36	lncRNA;protein_coding;protein_coding;protein_coding;protein_coding;protein_coding	16;-221;384;-214;-247;-72	TSS200	Island	Island	9.94408e-06	0.0293698	4.58169	0.512017	0.858785	0.166806	0.628772	0.749735	0.911849	0.122681	0.591193	0.624626
rs3806933	5	110406742	T	C	0.427	cg11809897	5	110427798	-0.22039	-6.80071	0.02181	2.09e-11	N	Asthma	5	111071044	NR	TSLP	rs3806933-?	NR	3e-26	25.5229	(conditional)	NA		asthma	31361310	Genome-wide association analysis of 350‚Äâ000 Caucasians from the UK Biobank identifies novel loci for asthma, hay fever and eczema.	GCST009720	5	AC008572.1;WDR36;WDR36;WDR36;WDR36;WDR36	WDR36	lncRNA;protein_coding;protein_coding;protein_coding;protein_coding;protein_coding	16;-221;384;-214;-247;-72	TSS200	Island	Island	9.94408e-06	0.0293698	4.58169	0.512017	0.858785	0.166806	0.628772	0.749735	0.911849	0.122681	0.591193	0.624626
rs1438673	5	110467499	T	C	0.488	cg11809897	5	110427798	-0.24885	-7.83557	0.02369	1.55e-14	N	Allergic disease (asthma, hay fever or eczema)	5	111131801	CAMK4, TSLP, WDR36	WDR36 - RPS3AP21	rs1438673-?	NR	5e-20	19.301		1.0989	[1.08-1.12]	asthma, allergic disease	29785011	A genome-wide cross-trait analysis from UK Biobank highlights the shared genetic architecture of asthma and allergic diseases.	GCST007563	5	AC008572.1;WDR36;WDR36;WDR36;WDR36;WDR36	WDR36	lncRNA;protein_coding;protein_coding;protein_coding;protein_coding;protein_coding	16;-221;384;-214;-247;-72	TSS200	Island	Island	9.94408e-06	0.0293698	4.58169	0.512017	0.858785	0.166806	0.628772	0.749735	0.911849	0.122681	0.591193	0.624626
rs659529	11	111436896	T	A	0.313	cg22437258	11	111473054	0.34609	7.57139	0.00141	1.06e-13	N	Allergic disease (asthma, hay fever or eczema)	11	111566171	BTG4, C11orf88, LAYN, MIR34B, MIR34C, PPP2R1B, SIK2	LAYN - SIK2	rs659529-?	NR	1e-10	10		1.07527	[1.05-1.1]	asthma, allergic disease	29785011	A genome-wide cross-trait analysis from UK Biobank highlights the shared genetic architecture of asthma and allergic diseases.	GCST007563	11	SIK2	SIK2	protein_coding	-119	TSS200	Island	Island	2.04799e-05	0.0361533	9.43602	0.450891	0.830579	0.602092	0.891308	0.168415	0.506534	0.977373	0.995774	0.667721
rs659529	11	111436896	T	A	0.313	cg22437258	11	111473054	0.34609	7.57139	0.00141	1.06e-13	N	Asthma or allergic disease (pleiotropy)	11	111566171	ALG9, BTG4, C11orf1, C11orf88, FDXACB1, LAYN, MIR34B, MIR34C, PPP2R1B, SIK2	LAYN - SIK2	rs659529-?	NR	6e-11	10.2218		1.05263		asthma, allergic disease	29785011	A genome-wide cross-trait analysis from UK Biobank highlights the shared genetic architecture of asthma and allergic diseases.	GCST007564	11	SIK2	SIK2	protein_coding	-119	TSS200	Island	Island	2.04799e-05	0.0361533	9.43602	0.450891	0.830579	0.602092	0.891308	0.168415	0.506534	0.977373	0.995774	0.667721
rs1438673	5	110467499	T	C	0.488	cg11809897	5	110427798	-0.24885	-7.83557	0.02369	1.55e-14	N	Asthma and hay fever	5	111131801	WDR36	WDR36 - RPS3AP21	rs1438673-C	0.49	3e-11	10.5229		1.16	[1.11-1.21]	asthma, seasonal allergic rhinitis	24388013	Genome-wide association analysis identifies 11 risk variants associated with the asthma with hay fever phenotype.	GCST002322	5	AC008572.1;WDR36;WDR36;WDR36;WDR36;WDR36	WDR36	lncRNA;protein_coding;protein_coding;protein_coding;protein_coding;protein_coding	16;-221;384;-214;-247;-72	TSS200	Island	Island	9.94408e-06	0.0293698	4.58169	0.512017	0.858785	0.166806	0.628772	0.749735	0.911849	0.122681	0.591193	0.624626
rs11161841	1	87003472	A	T	0.12	cg04896168	1	86968543	0.52276	8.55841	0.09239	6.18e-17	N	Asymmetrical dimethylarginine levels	1	86537789	intergenic	CLCA1 - CLCA4	rs11161841-A	0.114	7e-07	6.1549		0.178	[0.3-0.44] unit increase	asymmetrical dimethylarginine measurement, serum dimethylarginine measurement	24159190	Genome-wide association study on dimethylarginines reveals novel AGXT2 variants associated with heart rate variability but not with overall mortality.	GCST002241	1								2.98769e-05	0.0417538	13.7656	0.202321	0.66625	0.8768	0.972763	0.299774	0.644751	0.0806998	0.52741	0.937483
rs2294871	6	4610766	T	G	0.337	cg02309230	6	4612064	-0.22152	-5.75337	0.01689	1.26e-08	N	Balding type 1	6	4610532		NA - KU-MEL-3	rs2294871-?	NR	9e-10	9.04576		NA		balding measurement	30595370	Leveraging Polygenic Functional Enrichment to Improve GWAS Power.	GCST007038	6	KU-MEL-3		lncRNA	1218				7.76935e-06	0.0267141	3.57969	0.01887	0.327545	0.959971	0.991621	0.00033223	0.023725	0.0399604	0.432761	0.939566
rs79881201	5	110427795	T	C	0.372	cg11809897	5	110427798	0.33994	10.6519	0.04148	8.29e-25	N	Sum eosinophil basophil counts	5	111092097	WDR36	WDR36	rs79881201-T	0.3602	1e-22	22		0.0363648	[0.029-0.044] unit increase	basophil count, eosinophil count	27863252	The Allelic Landscape of Human Blood Cell Trait Variation and Links to Common Complex Disease.	GCST004624	5	AC008572.1;WDR36;WDR36;WDR36;WDR36;WDR36	WDR36	lncRNA;protein_coding;protein_coding;protein_coding;protein_coding;protein_coding	16;-221;384;-214;-247;-72	TSS200	Island	Island	9.94408e-06	0.0293698	4.58169	0.512017	0.858785	0.166806	0.628772	0.749735	0.911849	0.122681	0.591193	0.624626
rs4938784	11	111413465	T	C	0.317	cg22437258	11	111473054	0.26636	5.43577	0.00078	7.33e-08	N	Bipolar disorder	11	111542740	BTG4, MIR34B, MIR34C, C11orf88, LAYN	LAYN	rs4938784-T	0.321	3e-06	5.52288		1.05823	[1.03-1.08]	bipolar disorder	31043756	Genome-wide association study identifies 30 loci associated with bipolar disorder.	GCST008103	11	SIK2	SIK2	protein_coding	-119	TSS200	Island	Island	2.04799e-05	0.0361533	9.43602	0.450891	0.830579	0.602092	0.891308	0.168415	0.506534	0.977373	0.995774	0.667721
rs4930731	12	124317416	G	A	0.396	cg06735598	12	124196148	-0.38186	-8.65686	0.04256	2.82e-17	N	Waist-to-hip ratio adjusted for BMI	12	123832869	NR	DNAH10, DNAH10	rs4930731-?	NR	2e-32	31.699		NA		BMI-adjusted waist-hip ratio	31669095	Shared Genetic and Experimental Links between Obesity-Related Traits and Asthma Subtypes in UK Biobank.	GCST009858	12	ATP6V0A2;ATP6V0A2;ATP6V0A2;ATP6V0A2;ATP6V0A2	ATP6V0A2	protein_coding;protein_coding;protein_coding;protein_coding;protein_coding	-752;-934;-755;-846;-982	TSS1500	N_Shore	N_Shore	4.50161e-06	0.0220352	2.0741	0.761284	0.944289	0.786743	0.950275	0.227337	0.575742	0.49834	0.858312	0.579496
rs7398606	12	124214894	A	G	0.399	cg06735598	12	124196148	-0.60632	-15.1309	0.08477	1.81e-45	N	Waist-to-hip ratio adjusted for BMI	12	123730347	NR	ATP6V0A2	rs7398606-?	NR	2e-11	10.699		NA		BMI-adjusted waist-hip ratio	31669095	Shared Genetic and Experimental Links between Obesity-Related Traits and Asthma Subtypes in UK Biobank.	GCST009858	12	ATP6V0A2;ATP6V0A2;ATP6V0A2;ATP6V0A2;ATP6V0A2	ATP6V0A2	protein_coding;protein_coding;protein_coding;protein_coding;protein_coding	-752;-934;-755;-846;-982	TSS1500	N_Shore	N_Shore	4.50161e-06	0.0220352	2.0741	0.761284	0.944289	0.786743	0.950275	0.227337	0.575742	0.49834	0.858312	0.579496
rs10078	5	438102	G	T	0.209	cg00049323	5	472564	-0.34873	-6.52996	0.00837	1.19e-10	N	Fat distribution (HIV)	5	437987	AHRR	AHRR, PDCD6-AHRR	rs10078-C	0.23	7e-06	5.1549	(univariate, arm)	NA		body fat distribution	21897333	Genes linked to energy metabolism and immunoregulatory mechanisms are associated with subcutaneous adipose tissue distribution in HIV-infected men.	GCST001343	5	PP7080;PP7080;PP7080;PP7080;SLC9A3;SLC9A3;SLC9A3-AS1;SLC9A3-AS1	LOC25845	lncRNA;lncRNA;lncRNA;lncRNA;protein_coding;protein_coding;lncRNA;lncRNA	650;295;512;428;52001;51874;-787;-1299	Body	N_Shore	N_Shore	4.7765e-05	0.0499036	22.0075	0.959544	0.99152	0.0901673	0.521001	0.299457	0.644426	0.0776825	0.52189	0.157529
rs786425	12	124085502	G	A	0.462	cg06735598	12	124196148	-0.64872	-17.2296	0.07486	1.67e-56	N	Pubertal anthropometrics	12	123600955	DDX55	TMED2 - DDX55	rs786425-G	0.4	3e-06	5.52288	(Single Height)	0.06	[0.038-0.082] unit increase	body height	23449627	Genome-wide association and longitudinal analyses reveal genetic loci linking pubertal height growth, pubertal timing and childhood adiposity.	GCST001875	12	ATP6V0A2;ATP6V0A2;ATP6V0A2;ATP6V0A2;ATP6V0A2	ATP6V0A2	protein_coding;protein_coding;protein_coding;protein_coding;protein_coding	-752;-934;-755;-846;-982	TSS1500	N_Shore	N_Shore	4.50161e-06	0.0220352	2.0741	0.761284	0.944289	0.786743	0.950275	0.227337	0.575742	0.49834	0.858312	0.579496
rs505372	11	111507189	A	C	0.287	cg22437258	11	111473054	0.35561	7.55331	0.00138	1.21e-13	N	Breast cancer	11	111636465	NR	SIK2	rs505372-C	0.7201	3e-06	5.52288	(EA)	0.0322	[0.019-0.046] unit increase	breast carcinoma	29059683	Association analysis identifies 65 new breast cancer risk loci.	GCST004988	11	SIK2	SIK2	protein_coding	-119	TSS200	Island	Island	2.04799e-05	0.0361533	9.43602	0.450891	0.830579	0.602092	0.891308	0.168415	0.506534	0.977373	0.995774	0.667721
rs4718428	7	66421446	G	T	0.33	cg12165864	7	66369176	-0.25286	-5.9868	0.01458	3.28e-09	N	Corneal structure	7	66956459	C7orf42	TMEM248	rs4718428-T	0.65	3e-10	9.52288		0.05	[0.03-0.07] unit increase	corneal topography	23291589	Genome-wide association analyses identify multiple loci associated with central corneal thickness and keratoconus.	GCST001806	7	LINC02604		lncRNA	1332		Island	Island	3.06312e-06	0.0190801	1.41132	0.403912	0.806478	0.0235418	0.343268	0.000571996	0.0316664	0.395198	0.80918	0.84335
rs12188164	5	428236	A	C	0.42	cg00049323	5	472564	-0.651	-17.2851	0.01557	8.36e-57	N	Cystic fibrosis severity	5	428121	AHRR	PDCD6-AHRR, AHRR	rs12188164-A	0.38	4e-06	5.39794		NA		Cystic fibrosis	21602797	Genome-wide association and linkage identify modifier loci of lung disease severity in cystic fibrosis at 11p13 and 20q13.2.	GCST001077	5	PP7080;PP7080;PP7080;PP7080;SLC9A3;SLC9A3;SLC9A3-AS1;SLC9A3-AS1	LOC25845	lncRNA;lncRNA;lncRNA;lncRNA;protein_coding;protein_coding;lncRNA;lncRNA	650;295;512;428;52001;51874;-787;-1299	Body	N_Shore	N_Shore	4.7765e-05	0.0499036	22.0075	0.959544	0.99152	0.0901673	0.521001	0.299457	0.644426	0.0776825	0.52189	0.157529
rs56302516	5	518434	T	C	0.283	cg00049323	5	472564	-0.4229	-9.19007	0.01163	3.59e-19	N	Lung disease severity in cystic fibrosis	5	518319	SLC9A3, CEP72	SLC9A3	rs56302516-T	0.24	4e-09	8.39794	(p.Phe508del, random)	0.17	[NR] unit decrease	Cystic fibrosis, lung disease severity measurement	26417704	Genome-wide association meta-analysis identifies five modifier loci of lung disease severity in cystic fibrosis.	GCST003143	5	PP7080;PP7080;PP7080;PP7080;SLC9A3;SLC9A3;SLC9A3-AS1;SLC9A3-AS1	LOC25845	lncRNA;lncRNA;lncRNA;lncRNA;protein_coding;protein_coding;lncRNA;lncRNA	650;295;512;428;52001;51874;-787;-1299	Body	N_Shore	N_Shore	4.7765e-05	0.0499036	22.0075	0.959544	0.99152	0.0901673	0.521001	0.299457	0.644426	0.0776825	0.52189	0.157529
rs56302516	5	518434	T	C	0.283	cg00049323	5	472564	-0.4229	-9.19007	0.01163	3.59e-19	N	Lung disease severity in cystic fibrosis	5	518319	SLC9A3, CEP72	SLC9A3	rs56302516-T	0.24	8e-10	9.09691	(EA, p.Phe508del, random)	NA		Cystic fibrosis, lung disease severity measurement	26417704	Genome-wide association meta-analysis identifies five modifier loci of lung disease severity in cystic fibrosis.	GCST003143	5	PP7080;PP7080;PP7080;PP7080;SLC9A3;SLC9A3;SLC9A3-AS1;SLC9A3-AS1	LOC25845	lncRNA;lncRNA;lncRNA;lncRNA;protein_coding;protein_coding;lncRNA;lncRNA	650;295;512;428;52001;51874;-787;-1299	Body	N_Shore	N_Shore	4.7765e-05	0.0499036	22.0075	0.959544	0.99152	0.0901673	0.521001	0.299457	0.644426	0.0776825	0.52189	0.157529
rs12791699	11	111505880	T	C	0.298	cg22437258	11	111473054	0.3559	7.59313	0.00128	9.06e-14	N	Pork consumption	11	111635156	LAYN, SIK2, PPP2R1B, ALG9	SIK2	rs12791699-?	NR	9e-09	8.04576		0.00158758	[-0.00375-0.00692] unit increase	diet measurement	32066663	Genome-wide association study of dietary intake in the UK biobank study and its associations with schizophrenia and other traits.	GCST010140	11	SIK2	SIK2	protein_coding	-119	TSS200	Island	Island	2.04799e-05	0.0361533	9.43602	0.450891	0.830579	0.602092	0.891308	0.168415	0.506534	0.977373	0.995774	0.667721
rs12791699	11	111505880	T	C	0.298	cg22437258	11	111473054	0.3559	7.59313	0.00128	9.06e-14	N	Oily fish consumption	11	111635156	LAYN, SIK2, PPP2R1B, ALG9	SIK2	rs12791699-?	NR	9e-09	8.04576		0.0155738	[0.01-0.021] unit increase	diet measurement	32066663	Genome-wide association study of dietary intake in the UK biobank study and its associations with schizophrenia and other traits.	GCST010135	11	SIK2	SIK2	protein_coding	-119	TSS200	Island	Island	2.04799e-05	0.0361533	9.43602	0.450891	0.830579	0.602092	0.891308	0.168415	0.506534	0.977373	0.995774	0.667721
rs252716	5	110425063	C	G	0.454	cg11809897	5	110427798	0.26941	8.5645	0.03096	5.89e-17	N	Eosinophilic esophagitis	5	111089365	TSLP	TSLP - WDR36	rs252716-C	0.447	4e-14	13.3979		1.516	[1.41-1.62]	eosinophilic esophagitis	25407941	GWAS identifies four novel eosinophilic esophagitis loci.	GCST002697	5	AC008572.1;WDR36;WDR36;WDR36;WDR36;WDR36	WDR36	lncRNA;protein_coding;protein_coding;protein_coding;protein_coding;protein_coding	16;-221;384;-214;-247;-72	TSS200	Island	Island	9.94408e-06	0.0293698	4.58169	0.512017	0.858785	0.166806	0.628772	0.749735	0.911849	0.122681	0.591193	0.624626
rs3806933	5	110406742	T	C	0.427	cg11809897	5	110427798	-0.22039	-6.80071	0.02181	2.09e-11	N	Eosinophilic esophagitis	5	111071044	TSLP	TSLP	rs3806933-G	0.56	2e-08	7.69897		1.37	[NR]	eosinophilic esophagitis	25017104	Genome-wide association analysis of eosinophilic esophagitis provides insight into the tissue specificity of this allergic disease.	GCST002527	5	AC008572.1;WDR36;WDR36;WDR36;WDR36;WDR36	WDR36	lncRNA;protein_coding;protein_coding;protein_coding;protein_coding;protein_coding	16;-221;384;-214;-247;-72	TSS200	Island	Island	9.94408e-06	0.0293698	4.58169	0.512017	0.858785	0.166806	0.628772	0.749735	0.911849	0.122681	0.591193	0.624626
rs3806932	5	110405675	G	A	0.43	cg11809897	5	110427798	-0.22422	-6.91251	0.02242	1e-11	N	Eosinophilic esophagitis (pediatric)	5	111069977	WDR36	NA - TSLP	rs3806932-?	0.54	3e-09	8.52288		1.85	[NR]	eosinophilic esophagitis	20208534	Common variants at 5q22 associate with pediatric eosinophilic esophagitis.	GCST000620	5	AC008572.1;WDR36;WDR36;WDR36;WDR36;WDR36	WDR36	lncRNA;protein_coding;protein_coding;protein_coding;protein_coding;protein_coding	16;-221;384;-214;-247;-72	TSS200	Island	Island	9.94408e-06	0.0293698	4.58169	0.512017	0.858785	0.166806	0.628772	0.749735	0.911849	0.122681	0.591193	0.624626
rs4665630	2	23898317	C	T	0.115	cg19788941	2	23907989	-0.34952	-5.43193	0.04415	7.48e-08	N	Generalized epilepsy	2	23675447	NR	KLHL29	rs4665630-C	0.13	4e-08	7.39794		5.48	NR unit increase	generalised epilepsy	30531953	Genome-wide mega-analysis identifies 16 loci and highlights diverse biological mechanisms in the common epilepsies.	GCST007353	2	AC009242.1;AC009242.1;KLHL29;KLHL29	KLHL29	lncRNA;lncRNA;protein_coding;protein_coding	335;335;42727;299940	Body			9.74901e-06	0.0293103	4.49181	0.00239121	0.173284	0.518043	0.858937	0.830184	0.943248	0.732238	0.93976	0.267713
rs6555317	5	498235	G	A	0.335	cg00049323	5	472564	-0.43669	-9.89012	0.01294	8.6e-22	N	Estimated glomerular filtration rate	5	498120	SLC9A3	SLC9A3	rs6555317-A	0.69	2e-09	8.69897		0.0024	[0.0016-0.0032] unit increase	glomerular filtration rate	31152163	A catalog of genetic loci associated with kidney function from analyses of a million individuals.	GCST008059	5	PP7080;PP7080;PP7080;PP7080;SLC9A3;SLC9A3;SLC9A3-AS1;SLC9A3-AS1	LOC25845	lncRNA;lncRNA;lncRNA;lncRNA;protein_coding;protein_coding;lncRNA;lncRNA	650;295;512;428;52001;51874;-787;-1299	Body	N_Shore	N_Shore	4.7765e-05	0.0499036	22.0075	0.959544	0.99152	0.0901673	0.521001	0.299457	0.644426	0.0776825	0.52189	0.157529
rs3809822	17	7234112	G	C	0.257	cg03982355	17	7255542	-0.27618	-5.40267	0.00219	8.76e-08	N	Granulocyte percentage of myeloid white cells	17	7330793	AC026954.6	NEURL4 - ACAP1	rs3809822-G	0.2437	1e-10	10		0.0265925	[0.018-0.035] unit decrease	granulocyte percentage of myeloid white cells	27863252	The Allelic Landscape of Human Blood Cell Trait Variation and Links to Common Complex Disease.	GCST004608	17	KCTD11;KCTD11	KCTD11;KCTD11	protein_coding;protein_coding	202;334	5'UTR;1stExon	Island	Island	1.92572e-05	0.0347947	8.87266	0.973775	0.994732	0.300274	0.74116	0.497772	0.785669	0.766919	0.949395	0.923835
rs11749327	5	457261	A	C	0.319	cg00049323	5	472564	-0.51516	-12.1724	0.01342	2.69e-31	N	Hemoglobin concentration	5	457146	EXOC3	EXOC3	rs11749327-A	0.3062	5e-09	8.30103		0.0227252	[0.015-0.03] unit increase	hemoglobin measurement	27863252	The Allelic Landscape of Human Blood Cell Trait Variation and Links to Common Complex Disease.	GCST004615	5	PP7080;PP7080;PP7080;PP7080;SLC9A3;SLC9A3;SLC9A3-AS1;SLC9A3-AS1	LOC25845	lncRNA;lncRNA;lncRNA;lncRNA;protein_coding;protein_coding;lncRNA;lncRNA	650;295;512;428;52001;51874;-787;-1299	Body	N_Shore	N_Shore	4.7765e-05	0.0499036	22.0075	0.959544	0.99152	0.0901673	0.521001	0.299457	0.644426	0.0776825	0.52189	0.157529
rs655601	5	180226673	C	A	0.094	cg13724780	5	180237085	0.42544	5.79353	0.00117	1e-08	N	Quantitative traits	5	180799673	MGAT1	MGAT1	rs655601-A	0.47	5e-06	5.30103	(HDL-C)	0.23	[NR] mg/dL increase	high density lipoprotein cholesterol measurement	19197348	Genome-wide association studies in an isolated founder population from the Pacific Island of Kosrae.	GCST000337	5	AC022413.1;MGAT1;MGAT1;MGAT1;MGAT1;MGAT1;MGAT1;MGAT1;MGAT1;MGAT1;MGAT1;MGAT1;MGAT1;MGAT1;MGAT1;MGAT1;MGAT1;MGAT1	MGAT1;MGAT1;MGAT1	TEC;protein_coding;protein_coding;protein_coding;protein_coding;protein_coding;protein_coding;protein_coding;protein_coding;protein_coding;protein_coding;protein_coding;protein_coding;protein_coding;protein_coding;protein_coding;protein_coding;protein_coding	-316;5457;53;-255;-1326;-234;356;-209;43;5568;421;419;854;836;5457;5483;5496;5483	1stExon;TSS1500;5'UTR	Island	Island	1.85752e-05	0.0342338	8.55845	0.247009	0.704494	0.755912	0.941837	0.84332	0.948086	0.772029	0.950793	0.266918
rs4665630	2	23898317	C	T	0.115	cg19788941	2	23907989	-0.34952	-5.43193	0.04415	7.48e-08	N	Hypertension	2	23675447	KLHL29	KLHL29	rs4665630-?	0.49	1e-07	7		1.21359	[1.13-1.3]	hypertension	21347282	Genome-wide association study of coronary heart disease and its risk factors in 8,090 African Americans: the NHLBI CARe Project.	GCST000973	2	AC009242.1;AC009242.1;KLHL29;KLHL29	KLHL29	lncRNA;lncRNA;protein_coding;protein_coding	335;335;42727;299940	Body			9.74901e-06	0.0293103	4.49181	0.00239121	0.173284	0.518043	0.858937	0.830184	0.943248	0.732238	0.93976	0.267713
rs11749327	5	457261	A	C	0.319	cg00049323	5	472564	-0.51516	-12.1724	0.01342	2.69e-31	N	Hypospadias	5	457146	EXOC3	EXOC3	rs11749327-C	0.707	9e-09	8.04576		1.25	[NR]	hypospadias	25108383	Genome-wide association analyses identify variants in developmental genes associated with hypospadias.	GCST002563	5	PP7080;PP7080;PP7080;PP7080;SLC9A3;SLC9A3;SLC9A3-AS1;SLC9A3-AS1	LOC25845	lncRNA;lncRNA;lncRNA;lncRNA;protein_coding;protein_coding;lncRNA;lncRNA	650;295;512;428;52001;51874;-787;-1299	Body	N_Shore	N_Shore	4.7765e-05	0.0499036	22.0075	0.959544	0.99152	0.0901673	0.521001	0.299457	0.644426	0.0776825	0.52189	0.157529
rs11057353	12	124265687	T	C	0.388	cg06735598	12	124196148	-0.4227	-9.89078	0.05063	8.55e-22	N	Low density lipoprotein cholesterol levels	12	123781140	DNAH10	DNAH10, DNAH10	rs11057353-?	NR	4e-12	11.3979		0.0181	[0.014-0.023] unit increase	low density lipoprotein cholesterol measurement	32154731	Polygenic Hyperlipidemias and Coronary Artery Disease Risk.	GCST010204	12	ATP6V0A2;ATP6V0A2;ATP6V0A2;ATP6V0A2;ATP6V0A2	ATP6V0A2	protein_coding;protein_coding;protein_coding;protein_coding;protein_coding	-752;-934;-755;-846;-982	TSS1500	N_Shore	N_Shore	4.50161e-06	0.0220352	2.0741	0.761284	0.944289	0.786743	0.950275	0.227337	0.575742	0.49834	0.858312	0.579496
rs3809822	17	7234112	G	C	0.257	cg03982355	17	7255542	-0.27618	-5.40267	0.00219	8.76e-08	N	Monocyte percentage of white cells	17	7330793	AC026954.6	NEURL4 - ACAP1	rs3809822-G	0.2438	2e-10	9.69897		0.0264869	[0.018-0.035] unit increase	monocyte percentage of leukocytes	27863252	The Allelic Landscape of Human Blood Cell Trait Variation and Links to Common Complex Disease.	GCST004609	17	KCTD11;KCTD11	KCTD11;KCTD11	protein_coding;protein_coding	202;334	5'UTR;1stExon	Island	Island	1.92572e-05	0.0347947	8.87266	0.973775	0.994732	0.300274	0.74116	0.497772	0.785669	0.766919	0.949395	0.923835
rs11762408	7	150373728	A	C	0.041	cg24249248	7	150434541	0.91478	7.99929	0	4.6e-15	N	Multiple sclerosis	7	150676640	GIMAP6	GIMAP6 - GIMAP2	rs11762408-C	NR	1e-06	6		1.0665	NR	multiple sclerosis	31604244	Multiple sclerosis genomic map implicates peripheral immune cells and microglia in susceptibility.	GCST009597	7	GIMAP1-GIMAP5;GIMAP5;GIMAP5;GIMAP5;GIMAP5;GIMAP5;GIMAP5	GIMAP5;GIMAP5	protein_coding;protein_coding;protein_coding;protein_coding;protein_coding;protein_coding;protein_coding	20785;105;-174;-199;-157;-156;15200	1stExon;5'UTR			1.16285e-05	0.0298926	5.35779	0.0771266	0.502541	0.682833	0.919579	0.865048	0.956175	0.903448	0.981284	0.0297957
rs1799922	7	128415195	G	T	0.416	cg06766541	7	128556540	-0.24977	-5.50136	0.01235	5.13e-08	N	Primary tooth development (number of teeth)	7	128775141	CALU, OPN1SW	OPN1SW	rs1799922-T	NR	4e-09	8.39794		0.144	[0.097-0.191] unit increase	odontogenesis	23704328	Genome-wide association study of primary tooth eruption identifies pleiotropic loci associated with height and craniofacial distances.	GCST002031	7						Island	Island	4.50032e-05	0.0484476	20.735	0.572753	0.88372	0.0771286	0.496632	0.0615009	0.322442	0.858589	0.971763	0.691642
rs137887	22	50464439	G	C	0.474	cg10976318	22	50466533	0.48198	11.8542	0.13055	6.86e-30	N	Oppositional defiant disorder dimensions in attention-deficit hyperactivity disorder	22	50026010	TTLL8	TTLL8	rs137887-G	NR	7e-06	5.1549	(Defiant/Vindictive dimension)	0.9683	[0.55-1.39] unit increase	oppositional defiant disorder measurement	27021288	Genome-wide analyses of aggressiveness in attention-deficit hyperactivity disorder.	GCST003472	22	TTLL8;TTLL8	TTLL8	protein_coding;protein_coding	26523;28832	Body	S_Shore	N_Shore	6.00752e-06	0.0238615	2.76794	0.318451	0.756407	0.95673	0.990966	0.109483	0.418906	0.80416	0.959082	0.839385
rs562638	19	39849789	G	A	0.107	cg24796852	19	39827269	0.43203	5.94959	0.03439	4.08e-09	N	Obesity-related traits	19	39359149	SAMD4B	SAMD4B	rs562638-G	0.117	6e-06	5.22185	(Sedentary&light activity )	0.02	[NR] min/d increase	physical activity	23251661	Novel genetic loci identified for the pathophysiology of childhood obesity in the Hispanic population.	GCST001762	19	GMFG;GMFG;GMFG;GMFG;GMFG;GMFG;GMFG;GMFG;GMFG;GMFG;GMFG;GMFG	GMFG	protein_coding;protein_coding;protein_coding;protein_coding;protein_coding;protein_coding;protein_coding;protein_coding;protein_coding;protein_coding;protein_coding;protein_coding	-600;-589;-623;-604;-1097;-585;-622;-545;5744;-611;-591;-623	TSS1500			5.10211e-06	0.0229102	2.35077	0.150115	0.612289	0.320355	0.755226	0.278771	0.626013	0.00325291	0.204704	0.968219
rs9376390	6	139292683	G	A	0.351	cg19282952	6	139312528	-0.74416	-21.963	0.12831	2.28e-83	N	Reaction time	6	138971546	NR	REPS1	rs9376390-?	NR	7e-06	5.1549		0.0079142	[0.0045-0.0114] unit increase	reaction time measurement	29844566	Study of 300,486 individuals identifies 148 independent genetic loci influencing general cognitive function.	GCST006268	6						S_Shelf	S_Shelf	1.62123e-05	0.0328989	7.46974	0.421817	0.816131	0.676013	0.91708	0.967654	0.990167	0.283546	0.74369	0.597403
rs7937682	11	111579939	C	G	0.286	cg22437258	11	111473054	0.36264	7.66603	0.00142	5.36e-14	N	Primary sclerosing cholangitis	11	111709215	SIK2	SIK2	rs7937682-G	0.265	3e-09	8.52288		1.17	[1.11-1.24]	sclerosing cholangitis	23603763	Dense genotyping of immune-related disease regions identifies nine new risk loci for primary sclerosing cholangitis.	GCST006670	11	SIK2	SIK2	protein_coding	-119	TSS200	Island	Island	2.04799e-05	0.0361533	9.43602	0.450891	0.830579	0.602092	0.891308	0.168415	0.506534	0.977373	0.995774	0.667721
rs7937682	11	111579939	C	G	0.286	cg22437258	11	111473054	0.36264	7.66603	0.00142	5.36e-14	N	Primary sclerosing cholangitis	11	111709215	SIK2	SIK2	rs7937682-C	0.28	5e-07	6.30103		1.14	[1.08-1.20]	sclerosing cholangitis	27992413	Genome-wide association study of primary sclerosing cholangitis identifies new risk loci and quantifies the genetic relationship with inflammatory bowel disease.	GCST004030	11	SIK2	SIK2	protein_coding	-119	TSS200	Island	Island	2.04799e-05	0.0361533	9.43602	0.450891	0.830579	0.602092	0.891308	0.168415	0.506534	0.977373	0.995774	0.667721
rs1898671	5	110408002	T	C	0.365	cg11809897	5	110427798	0.32878	10.2432	0.04323	3.61e-23	N	Allergic rhinitis	5	111072304	TSLP	TSLP	rs1898671-T	0.35	5e-06	5.30103		1.15	[1.08-1.22]	seasonal allergic rhinitis	22036096	A genome-wide meta-analysis of genetic variants associated with allergic rhinitis and grass sensitization and their interaction with birth order.	GCST001310	5	AC008572.1;WDR36;WDR36;WDR36;WDR36;WDR36	WDR36	lncRNA;protein_coding;protein_coding;protein_coding;protein_coding;protein_coding	16;-221;384;-214;-247;-72	TSS200	Island	Island	9.94408e-06	0.0293698	4.58169	0.512017	0.858785	0.166806	0.628772	0.749735	0.911849	0.122681	0.591193	0.624626
rs7978454	12	124316876	G	A	0.466	cg06735598	12	124196148	-0.3764	-8.7827	0.04035	1.03e-17	N	IgG glycosylation	12	123832329	NR	DNAH10, DNAH10	rs7978454-G	0.40963	7e-06	5.1549	(IGP15)	0.1473	[0.083-0.212] unit increase	serum IgG glycosylation measurement	23382691	Loci associated with N-glycosylation of human immunoglobulin G show pleiotropy with autoimmune diseases and haematological cancers.	GCST001848	12	ATP6V0A2;ATP6V0A2;ATP6V0A2;ATP6V0A2;ATP6V0A2	ATP6V0A2	protein_coding;protein_coding;protein_coding;protein_coding;protein_coding	-752;-934;-755;-846;-982	TSS1500	N_Shore	N_Shore	4.50161e-06	0.0220352	2.0741	0.761284	0.944289	0.786743	0.950275	0.227337	0.575742	0.49834	0.858312	0.579496
rs116924815	19	51230733	T	C	0.03	cg08678044	19	51226849	-1.21789	-9.7403	0	3.22e-21	N	Stem cell growth factor beta levels	19	50727476	CLEC11A	CLEC11A - GPR32P1	rs116924815-C		2e-16	15.699		0.6079	[0.46-0.75] SD units decrease	stem Cell Growth Factor beta measurement	27989323	Genome-wide Association Study Identifies 27 Loci Influencing Concentrations of Circulating Cytokines and Growth Factors.	GCST004428	19	CLEC11A;CLEC11A;CLEC11A	CLEC11A	protein_coding;protein_coding;protein_coding	228;69;205	1stExon	N_Shore	N_Shore	1.43832e-05	0.0315968	6.62696	0.84558	0.966376	0.256347	0.710431	0.940874	0.981788	0.841621	0.968112	0.826973
rs1799922	7	128415195	G	T	0.416	cg06766541	7	128556540	-0.24977	-5.50136	0.01235	5.13e-08	N	Primary tooth development (time to first tooth eruption)	7	128775141	CALU, OPN1SW	OPN1SW	rs1799922-T	NR	9e-07	6.04576		0.14	[0.083-0.197] unit decrease	tooth eruption	23704328	Genome-wide association study of primary tooth eruption identifies pleiotropic loci associated with height and craniofacial distances.	GCST002030	7						Island	Island	4.50032e-05	0.0484476	20.735	0.572753	0.88372	0.0771286	0.496632	0.0615009	0.322442	0.858589	0.971763	0.691642
rs200876465	3	148205586	D	R	0.012	cg14870234	X	100879017	-0.69424	-5.43145	0.00979	7.5e-08	Y																	X	ARMCX3;ARMCX3;ARMCX3;ARMCX3;ARMCX3;ARMCX3;ARMCX3;ARMCX3-AS1	ARMCX3;ARMCX3;ARMCX3	protein_coding;protein_coding;protein_coding;protein_coding;protein_coding;protein_coding;protein_coding;lncRNA	1230;771;876;852;899;900;666;138	5'UTR;5'UTR;5'UTR			4.18253e-05	0.0466606	19.2708	0.268708	0.721197	0.818611	0.958518	0.0282562	0.224094	0.0456015	0.449912	0.926564
rs113968954	17	79194330	C	T	0.026	cg10561598	17	79183386	-0.78826	-5.80822	0.19201	9.24e-09	N																	17	CEP131;CEP131;CEP131;CEP131	AZI1;AZI1	protein_coding;protein_coding;protein_coding;protein_coding	13414;13360;13380;13345	Body;Body	Island	Island	1.20785e-05	0.0298926	5.56512	0.00601686	0.231175	0.0214653	0.333454	0.985954	0.995921	0.858476	0.971745	0.258066
rs116682864	3	148209502	T	G	0.012	cg14870234	X	100879017	-0.69424	-5.43145	0.00979	7.5e-08	Y																	X	ARMCX3;ARMCX3;ARMCX3;ARMCX3;ARMCX3;ARMCX3;ARMCX3;ARMCX3-AS1	ARMCX3;ARMCX3;ARMCX3	protein_coding;protein_coding;protein_coding;protein_coding;protein_coding;protein_coding;protein_coding;lncRNA	1230;771;876;852;899;900;666;138	5'UTR;5'UTR;5'UTR			4.18253e-05	0.0466606	19.2708	0.268708	0.721197	0.818611	0.958518	0.0282562	0.224094	0.0456015	0.449912	0.926564
rs114270270	3	148219478	C	T	0.012	cg14870234	X	100879017	-0.69424	-5.43145	0.00979	7.5e-08	Y																	X	ARMCX3;ARMCX3;ARMCX3;ARMCX3;ARMCX3;ARMCX3;ARMCX3;ARMCX3-AS1	ARMCX3;ARMCX3;ARMCX3	protein_coding;protein_coding;protein_coding;protein_coding;protein_coding;protein_coding;protein_coding;lncRNA	1230;771;876;852;899;900;666;138	5'UTR;5'UTR;5'UTR			4.18253e-05	0.0466606	19.2708	0.268708	0.721197	0.818611	0.958518	0.0282562	0.224094	0.0456015	0.449912	0.926564
rs114834566	3	148221158	T	G	0.012	cg14870234	X	100879017	-0.69424	-5.43145	0.00979	7.5e-08	Y																	X	ARMCX3;ARMCX3;ARMCX3;ARMCX3;ARMCX3;ARMCX3;ARMCX3;ARMCX3-AS1	ARMCX3;ARMCX3;ARMCX3	protein_coding;protein_coding;protein_coding;protein_coding;protein_coding;protein_coding;protein_coding;lncRNA	1230;771;876;852;899;900;666;138	5'UTR;5'UTR;5'UTR			4.18253e-05	0.0466606	19.2708	0.268708	0.721197	0.818611	0.958518	0.0282562	0.224094	0.0456015	0.449912	0.926564
rs139236918	3	148223415	A	G	0.012	cg14870234	X	100879017	-0.69424	-5.43145	0.00979	7.5e-08	Y																	X	ARMCX3;ARMCX3;ARMCX3;ARMCX3;ARMCX3;ARMCX3;ARMCX3;ARMCX3-AS1	ARMCX3;ARMCX3;ARMCX3	protein_coding;protein_coding;protein_coding;protein_coding;protein_coding;protein_coding;protein_coding;lncRNA	1230;771;876;852;899;900;666;138	5'UTR;5'UTR;5'UTR			4.18253e-05	0.0466606	19.2708	0.268708	0.721197	0.818611	0.958518	0.0282562	0.224094	0.0456015	0.449912	0.926564
rs2248737	10	7444842	A	G	0.144	cg03015498	10	7517765	0.3206	5.40415	0.05012	8.69e-08	N																	10								3.5145e-05	0.0431837	16.1929	0.20505	0.668943	0.00828838	0.244671	0.800697	0.931893	0.118238	0.585345	0.663687
rs73356068	17	79195206	A	G	0.026	cg10561598	17	79183386	-0.78826	-5.80822	0.19201	9.24e-09	N																	17	CEP131;CEP131;CEP131;CEP131	AZI1;AZI1	protein_coding;protein_coding;protein_coding;protein_coding	13414;13360;13380;13345	Body;Body	Island	Island	1.20785e-05	0.0298926	5.56512	0.00601686	0.231175	0.0214653	0.333454	0.985954	0.995921	0.858476	0.971745	0.258066
rs115301243	3	148231124	A	G	0.012	cg14870234	X	100879017	-0.69424	-5.43145	0.00979	7.5e-08	Y																	X	ARMCX3;ARMCX3;ARMCX3;ARMCX3;ARMCX3;ARMCX3;ARMCX3;ARMCX3-AS1	ARMCX3;ARMCX3;ARMCX3	protein_coding;protein_coding;protein_coding;protein_coding;protein_coding;protein_coding;protein_coding;lncRNA	1230;771;876;852;899;900;666;138	5'UTR;5'UTR;5'UTR			4.18253e-05	0.0466606	19.2708	0.268708	0.721197	0.818611	0.958518	0.0282562	0.224094	0.0456015	0.449912	0.926564
rs6488888	12	124142591	G	A	0.409	cg06735598	12	124196148	-0.69157	-18.9084	0.09097	8.92e-66	N																	12	ATP6V0A2;ATP6V0A2;ATP6V0A2;ATP6V0A2;ATP6V0A2	ATP6V0A2	protein_coding;protein_coding;protein_coding;protein_coding;protein_coding	-752;-934;-755;-846;-982	TSS1500	N_Shore	N_Shore	4.50161e-06	0.0220352	2.0741	0.761284	0.944289	0.786743	0.950275	0.227337	0.575742	0.49834	0.858312	0.579496
rs13241519	7	100973478	A	G	0.166	cg25290307	7	101005910	0.3486	5.6122	0.00451	2.79e-08	N																	7	COL26A1;COL26A1	EMID2	protein_coding;protein_coding	-246;-248	TSS1500	Island	Island	3.73445e-05	0.04322	17.2063	0.0375814	0.402973	0.589487	0.886611	0.416404	0.734378	0.300847	0.755515	0.0819661
rs62272672	4	3487638	A	G	0.141	cg17812751	4	3478348	0.34197	5.53772	0.08079	4.21e-08	N																	4	DOK7;DOK7;DOK7;DOK7	DOK7;DOK7	protein_coding;protein_coding;protein_coding;protein_coding	13315;13310;13310;13310	Body;Body	S_Shore	S_Shelf	3.12439e-06	0.0190801	1.43955	0.839672	0.964813	0.334098	0.764134	0.732571	0.904898	0.773754	0.951175	0.146234
rs62465686	7	66291698	T	G	0.155	cg12165864	7	66369176	-0.3565	-6.81211	0.02636	1.94e-11	N																	7	LINC02604		lncRNA	1332		Island	Island	3.06312e-06	0.0190801	1.41132	0.403912	0.806478	0.0235418	0.343268	0.000571996	0.0316664	0.395198	0.80918	0.84335
rs12600794	17	639327	T	C	0.252	cg13073302	17	637000	0.33789	6.73885	0.01702	3.13e-11	N																	17	TLCD3A;TLCD3A;TLCD3A;TLCD3A;TLCD3A;TLCD3A	FAM57A	protein_coding;protein_coding;protein_coding;protein_coding;protein_coding;protein_coding	1176;1164;1083;1214;1348;635	Body	S_Shore	S_Shore	1.06295e-05	0.0298926	4.89749	0.345666	0.773556	0.000934248	0.117858	0.449349	0.755915	0.821637	0.963152	0.360351
rs10248086	7	101006896	C	T	0.487	cg25290307	7	101005910	0.59716	14.4995	0.01061	2.71e-42	N																	7	COL26A1;COL26A1	EMID2	protein_coding;protein_coding	-246;-248	TSS1500	Island	Island	3.73445e-05	0.04322	17.2063	0.0375814	0.402973	0.589487	0.886611	0.416404	0.734378	0.300847	0.755515	0.0819661
rs113424822	17	79196585	A	C	0.026	cg10561598	17	79183386	-0.78826	-5.80822	0.19201	9.24e-09	N																	17	CEP131;CEP131;CEP131;CEP131	AZI1;AZI1	protein_coding;protein_coding;protein_coding;protein_coding	13414;13360;13380;13345	Body;Body	Island	Island	1.20785e-05	0.0298926	5.56512	0.00601686	0.231175	0.0214653	0.333454	0.985954	0.995921	0.858476	0.971745	0.258066
rs7776790	7	150355221	T	C	0.415	cg24249248	7	150434541	0.38748	8.879	0.00557	4.7e-18	N																	7	GIMAP1-GIMAP5;GIMAP5;GIMAP5;GIMAP5;GIMAP5;GIMAP5;GIMAP5	GIMAP5;GIMAP5	protein_coding;protein_coding;protein_coding;protein_coding;protein_coding;protein_coding;protein_coding	20785;105;-174;-199;-157;-156;15200	1stExon;5'UTR			1.16285e-05	0.0298926	5.35779	0.0771266	0.502541	0.682833	0.919579	0.865048	0.956175	0.903448	0.981284	0.0297957
rs972764	1	87017093	T	C	0.168	cg04896168	1	86968543	0.44746	8.49483	0.07486	1.02e-16	N																	1								2.98769e-05	0.0417538	13.7656	0.202321	0.66625	0.8768	0.972763	0.299774	0.644751	0.0806998	0.52741	0.937483
rs117764615	10	7507500	T	G	0.073	cg03015498	10	7517765	0.45273	5.39723	0.08978	9.02e-08	N																	10								3.5145e-05	0.0431837	16.1929	0.20505	0.668943	0.00828838	0.244671	0.800697	0.931893	0.118238	0.585345	0.663687
rs11255146	10	7509170	T	C	0.073	cg03015498	10	7517765	0.45273	5.39723	0.08978	9.02e-08	N																	10								3.5145e-05	0.0431837	16.1929	0.20505	0.668943	0.00828838	0.244671	0.800697	0.931893	0.118238	0.585345	0.663687
rs10905162	10	7511396	A	C	0.073	cg03015498	10	7517765	0.45273	5.39723	0.08978	9.02e-08	N																	10								3.5145e-05	0.0431837	16.1929	0.20505	0.668943	0.00828838	0.244671	0.800697	0.931893	0.118238	0.585345	0.663687
rs11255149	10	7511603	C	T	0.073	cg03015498	10	7517765	0.45273	5.39723	0.08978	9.02e-08	N																	10								3.5145e-05	0.0431837	16.1929	0.20505	0.668943	0.00828838	0.244671	0.800697	0.931893	0.118238	0.585345	0.663687
rs11255150	10	7511681	T	C	0.073	cg03015498	10	7517765	0.45273	5.39723	0.08978	9.02e-08	N																	10								3.5145e-05	0.0431837	16.1929	0.20505	0.668943	0.00828838	0.244671	0.800697	0.931893	0.118238	0.585345	0.663687
rs11255151	10	7511824	A	G	0.073	cg03015498	10	7517765	0.45273	5.39723	0.08978	9.02e-08	N																	10								3.5145e-05	0.0431837	16.1929	0.20505	0.668943	0.00828838	0.244671	0.800697	0.931893	0.118238	0.585345	0.663687
rs79162317	10	7511963	A	G	0.073	cg03015498	10	7517765	0.45273	5.39723	0.08978	9.02e-08	N																	10								3.5145e-05	0.0431837	16.1929	0.20505	0.668943	0.00828838	0.244671	0.800697	0.931893	0.118238	0.585345	0.663687
rs79783535	10	7511976	A	C	0.073	cg03015498	10	7517765	0.45273	5.39723	0.08978	9.02e-08	N																	10								3.5145e-05	0.0431837	16.1929	0.20505	0.668943	0.00828838	0.244671	0.800697	0.931893	0.118238	0.585345	0.663687
rs10905163	10	7512526	T	C	0.073	cg03015498	10	7517765	0.45273	5.39723	0.08978	9.02e-08	N																	10								3.5145e-05	0.0431837	16.1929	0.20505	0.668943	0.00828838	0.244671	0.800697	0.931893	0.118238	0.585345	0.663687
rs144116028	5	532632	A	G	0.206	cg00049323	5	472564	-0.30278	-5.67629	0.00952	1.95e-08	N																	5	PP7080;PP7080;PP7080;PP7080;SLC9A3;SLC9A3;SLC9A3-AS1;SLC9A3-AS1	LOC25845	lncRNA;lncRNA;lncRNA;lncRNA;protein_coding;protein_coding;lncRNA;lncRNA	650;295;512;428;52001;51874;-787;-1299	Body	N_Shore	N_Shore	4.7765e-05	0.0499036	22.0075	0.959544	0.99152	0.0901673	0.521001	0.299457	0.644426	0.0776825	0.52189	0.157529
rs56230617	5	535662	A	G	0.206	cg00049323	5	472564	-0.30278	-5.67629	0.00952	1.95e-08	N																	5	PP7080;PP7080;PP7080;PP7080;SLC9A3;SLC9A3;SLC9A3-AS1;SLC9A3-AS1	LOC25845	lncRNA;lncRNA;lncRNA;lncRNA;protein_coding;protein_coding;lncRNA;lncRNA	650;295;512;428;52001;51874;-787;-1299	Body	N_Shore	N_Shore	4.7765e-05	0.0499036	22.0075	0.959544	0.99152	0.0901673	0.521001	0.299457	0.644426	0.0776825	0.52189	0.157529
rs9376391	6	139296434	C	G	0.465	cg19282952	6	139312528	0.47112	12.3186	0.07366	5.95e-32	N																	6						S_Shelf	S_Shelf	1.62123e-05	0.0328989	7.46974	0.421817	0.816131	0.676013	0.91708	0.967654	0.990167	0.283546	0.74369	0.597403
rs3830921	17	643949	D	R	0.252	cg13073302	17	637000	0.33789	6.73885	0.01702	3.13e-11	N																	17	TLCD3A;TLCD3A;TLCD3A;TLCD3A;TLCD3A;TLCD3A	FAM57A	protein_coding;protein_coding;protein_coding;protein_coding;protein_coding;protein_coding	1176;1164;1083;1214;1348;635	Body	S_Shore	S_Shore	1.06295e-05	0.0298926	4.89749	0.345666	0.773556	0.000934248	0.117858	0.449349	0.755915	0.821637	0.963152	0.360351
rs4989265	7	101006488	G	C	0.488	cg25290307	7	101005910	0.59481	14.4535	0.01058	4.59e-42	N																	7	COL26A1;COL26A1	EMID2	protein_coding;protein_coding	-246;-248	TSS1500	Island	Island	3.73445e-05	0.04322	17.2063	0.0375814	0.402973	0.589487	0.886611	0.416404	0.734378	0.300847	0.755515	0.0819661
rs2206985	6	85109688	A	G	0.409	cg16511841	6	97730490	0.19133	5.65537	0.0014	2.19e-08	Y																	6	AL589740.1;MMS22L;MMS22L;MMS22L;MMS22L;MMS22L;MMS22L;MMS22L	C6orf167;MIR548H3	lncRNA;protein_coding;protein_coding;protein_coding;protein_coding;protein_coding;protein_coding;protein_coding	-689;563;-60;597;604;-102;575;-1309	5'UTR;Body	N_Shore	N_Shore	3.57743e-05	0.0431837	16.4828	0.857246	0.969213	0.132985	0.586289	0.657845	0.871381	0.152944	0.627556	0.910675
rs3060308	7	150358116	D	R	0.403	cg24249248	7	150434541	0.33582	7.44825	0.00479	2.54e-13	N																	7	GIMAP1-GIMAP5;GIMAP5;GIMAP5;GIMAP5;GIMAP5;GIMAP5;GIMAP5	GIMAP5;GIMAP5	protein_coding;protein_coding;protein_coding;protein_coding;protein_coding;protein_coding;protein_coding	20785;105;-174;-199;-157;-156;15200	1stExon;5'UTR			1.16285e-05	0.0298926	5.35779	0.0771266	0.502541	0.682833	0.919579	0.865048	0.956175	0.903448	0.981284	0.0297957
rs6455720	6	158116790	A	G	0.019	cg10525394	6	158097037	-1.34783	-8.79969	0	8.95e-18	N																	6	ZDHHC14		protein_coding	294815		S_Shelf	S_Shelf	4.93769e-06	0.0229102	2.27501	0.714011	0.93067	0.104437	0.544499	0.024017	0.207472	0.665455	0.920083	0.975513
rs2373843	7	150355405	A	T	0.415	cg24249248	7	150434541	0.38748	8.879	0.00557	4.7e-18	N																	7	GIMAP1-GIMAP5;GIMAP5;GIMAP5;GIMAP5;GIMAP5;GIMAP5;GIMAP5	GIMAP5;GIMAP5	protein_coding;protein_coding;protein_coding;protein_coding;protein_coding;protein_coding;protein_coding	20785;105;-174;-199;-157;-156;15200	1stExon;5'UTR			1.16285e-05	0.0298926	5.35779	0.0771266	0.502541	0.682833	0.919579	0.865048	0.956175	0.903448	0.981284	0.0297957
rs1045778	6	3723764	G	T	0.455	cg05411199	6	3749715	0.24742	6.08201	0.03435	1.87e-09	N																	6	PXDC1;PXDC1;PXDC1	C6orf145	protein_coding;protein_coding;protein_coding	2233;2052;2049	Body	N_Shore	N_Shore	1.35857e-05	0.0314155	6.25953	0.00144242	0.14738	0.534643	0.865913	0.00219114	0.0635581	0.682318	0.925227	0.778364
rs59765110	7	66305966	C	T	0.155	cg12165864	7	66369176	-0.3565	-6.81211	0.02636	1.94e-11	N																	7	LINC02604		lncRNA	1332		Island	Island	3.06312e-06	0.0190801	1.41132	0.403912	0.806478	0.0235418	0.343268	0.000571996	0.0316664	0.395198	0.80918	0.84335
rs6905593	6	139355580	A	T	0.422	cg19282952	6	139312528	-0.29263	-7.32866	0.04492	5.89e-13	N																	6						S_Shelf	S_Shelf	1.62123e-05	0.0328989	7.46974	0.421817	0.816131	0.676013	0.91708	0.967654	0.990167	0.283546	0.74369	0.597403
rs60825493	10	7445805	G	A	0.076	cg06691250	10	7517807	0.45237	5.39073	0.0767	9.34e-08	N																	10								1.80346e-05	0.0341677	8.30936	0.810161	0.957473	0.293365	0.736753	0.164972	0.501863	0.0828325	0.5311	0.533808
rs77889556	11	17498057	A	G	0.156	cg13185308	11	17498819	0.51805	8.54893	0.00999	6.66e-17	N																	11	ABCC8;ABCC8;ABCC8;ABCC8;ABCC8;ABCC8;ABCC8;ABCC8;ABCC8;ABCC8;ABCC8;ABCC8;ABCC8;ABCC8;ABCC8;ABCC8;ABCC8;ABCC8;ABCC8;ABCC8;ABCC8;ABCC8;ABCC8;ABCC8;ABCC8;ABCC8;ABCC8;ABCC8;ABCC8;ABCC8;AC124798.3;AC124798.3	ABCC8	protein_coding;protein_coding;protein_coding;protein_coding;protein_coding;protein_coding;protein_coding;protein_coding;protein_coding;protein_coding;protein_coding;protein_coding;protein_coding;protein_coding;protein_coding;protein_coding;protein_coding;protein_coding;protein_coding;protein_coding;protein_coding;protein_coding;protein_coding;protein_coding;protein_coding;protein_coding;protein_c…	-426;-426;-452;-616;-493;-464;-460;-541;-511;-426;-427;-392;-426;-430;-399;-414;-464;-428;-502;-427;-426;-487;-419;-427;-427;-437;-597;-427;-432;-399;677;341	TSS1500	S_Shore	S_Shore	9.21341e-06	0.0286826	4.24503	0.259396	0.713741	0.263485	0.715697	0.112057	0.423023	0.219865	0.693785	0.621565
rs11756253	6	16994802	C	T	0.143	cg15242449	6	17016484	0.35773	5.85858	0.01141	6.92e-09	N																	6	AL133405.1		lncRNA	436				1.80846e-05	0.0341677	8.33239	0.103963	0.550374	0.511063	0.855841	0.809842	0.935345	0.0206367	0.357886	0.360841
rs71559409	7	101006835	T	G	0.488	cg25290307	7	101005910	0.59481	14.4535	0.01058	4.59e-42	N																	7	COL26A1;COL26A1	EMID2	protein_coding;protein_coding	-246;-248	TSS1500	Island	Island	3.73445e-05	0.04322	17.2063	0.0375814	0.402973	0.589487	0.886611	0.416404	0.734378	0.300847	0.755515	0.0819661
rs56743740	7	66313137	C	A	0.155	cg12165864	7	66369176	-0.3565	-6.81211	0.02636	1.94e-11	N																	7	LINC02604		lncRNA	1332		Island	Island	3.06312e-06	0.0190801	1.41132	0.403912	0.806478	0.0235418	0.343268	0.000571996	0.0316664	0.395198	0.80918	0.84335
rs62440946	6	139196156	T	C	0.153	cg19282952	6	139312528	0.40171	7.32345	0.04404	6.11e-13	N																	6						S_Shelf	S_Shelf	1.62123e-05	0.0328989	7.46974	0.421817	0.816131	0.676013	0.91708	0.967654	0.990167	0.283546	0.74369	0.597403
rs71458035	12	3236447	T	C	0.171	cg17020895	12	3423790	0.52701	9.06079	0.02855	1.05e-18	N																	12	AC005865.1;AC005865.1;AC005865.1;AC005865.2		transcribed_unprocessed_pseudogene;transcribed_unprocessed_pseudogene;transcribed_unprocessed_pseudogene;lncRNA	22579;51499;51489;13926				1.14773e-07	0.00755444	0.0528811	0.685027	0.921552	0.0547301	0.447647	0.019967	0.190373	0.870984	0.9744	0.168808
rs12089573	1	29164313	T	G	0.174	cg18141828	1	29139121	-0.33071	-5.74677	0.00259	1.31e-08	N																	1	OPRD1;OPRD1	OPRD1	protein_coding;protein_coding	439;467	1stExon	Island	Island	4.42261e-05	0.0482801	20.3769	0.829538	0.962139	0.22536	0.684869	0.004913	0.0959576	0.126656	0.596228	0.337441
rs111600697	7	100974045	C	G	0.166	cg25290307	7	101005910	0.3486	5.6122	0.00451	2.79e-08	N																	7	COL26A1;COL26A1	EMID2	protein_coding;protein_coding	-246;-248	TSS1500	Island	Island	3.73445e-05	0.04322	17.2063	0.0375814	0.402973	0.589487	0.886611	0.416404	0.734378	0.300847	0.755515	0.0819661
rs11837085	12	116345322	C	A	0.225	cg20169823	12	116354837	0.42593	7.93233	0.02777	7.58e-15	N																	12						Island	Island	1.51745e-05	0.0319864	6.9916	0.150279	0.612447	0.201556	0.66445	0.0733146	0.34903	0.0328379	0.408346	0.40938
rs61958289	13	90200005	T	C	0.04	cg20291423	1	55350823	0.59221	5.91761	0.07111	4.92e-09	Y																	1	DHCR24;DHCR24;DHCR24;DHCR24;DHCR24;DHCR24;DHCR24;DHCR24;DHCR24;DHCR24;DHCR24;DHCR24	DHCR24	protein_coding;protein_coding;protein_coding;protein_coding;protein_coding;protein_coding;protein_coding;protein_coding;protein_coding;protein_coding;protein_coding;protein_coding	2046;2046;2018;1687;2036;1659;2046;1747;1741;2046;2046;1341	Body	N_Shore	N_Shore	3.74021e-05	0.04322	17.2328	0.499636	0.853411	0.0137036	0.289375	0.938461	0.98105	0.546811	0.878032	0.146403
rs10268452	7	150392743	T	C	0.236	cg24249248	7	150434541	0.78064	16.994	0.01561	3.13e-55	N																	7	GIMAP1-GIMAP5;GIMAP5;GIMAP5;GIMAP5;GIMAP5;GIMAP5;GIMAP5	GIMAP5;GIMAP5	protein_coding;protein_coding;protein_coding;protein_coding;protein_coding;protein_coding;protein_coding	20785;105;-174;-199;-157;-156;15200	1stExon;5'UTR			1.16285e-05	0.0298926	5.35779	0.0771266	0.502541	0.682833	0.919579	0.865048	0.956175	0.903448	0.981284	0.0297957
rs11742591	5	103727221	A	T	0.022	cg15648958	1	900832	-0.77104	-5.38921	0.00552	9.42e-08	Y																	1	KLHL17;KLHL17;PLEKHN1;PLEKHN1;PLEKHN1	PLEKHN1;KLHL17;PLEKHN1	protein_coding;protein_coding;protein_coding;protein_coding;protein_coding	4868;4813;-1050;-1050;-1030	TSS1500;3'UTR;TSS1500	Island	Island	1.58808e-06	0.016156	0.731699	0.0607993	0.466844	0.0300013	0.370543	0.574351	0.829417	0.00013274	0.0738745	0.684069
rs12807605	11	17501639	T	C	0.124	cg13185308	11	17498819	0.57437	8.51652	0.02192	8.6e-17	N																	11	ABCC8;ABCC8;ABCC8;ABCC8;ABCC8;ABCC8;ABCC8;ABCC8;ABCC8;ABCC8;ABCC8;ABCC8;ABCC8;ABCC8;ABCC8;ABCC8;ABCC8;ABCC8;ABCC8;ABCC8;ABCC8;ABCC8;ABCC8;ABCC8;ABCC8;ABCC8;ABCC8;ABCC8;ABCC8;ABCC8;AC124798.3;AC124798.3	ABCC8	protein_coding;protein_coding;protein_coding;protein_coding;protein_coding;protein_coding;protein_coding;protein_coding;protein_coding;protein_coding;protein_coding;protein_coding;protein_coding;protein_coding;protein_coding;protein_coding;protein_coding;protein_coding;protein_coding;protein_coding;protein_coding;protein_coding;protein_coding;protein_coding;protein_coding;protein_coding;protein_c…	-426;-426;-452;-616;-493;-464;-460;-541;-511;-426;-427;-392;-426;-430;-399;-414;-464;-428;-502;-427;-426;-487;-419;-427;-427;-437;-597;-427;-432;-399;677;341	TSS1500	S_Shore	S_Shore	9.21341e-06	0.0286826	4.24503	0.259396	0.713741	0.263485	0.715697	0.112057	0.423023	0.219865	0.693785	0.621565
rs4612929	13	89405660	T	C	0.165	cg20291423	1	55350823	0.32832	5.91306	0.04151	5.05e-09	Y																	1	DHCR24;DHCR24;DHCR24;DHCR24;DHCR24;DHCR24;DHCR24;DHCR24;DHCR24;DHCR24;DHCR24;DHCR24	DHCR24	protein_coding;protein_coding;protein_coding;protein_coding;protein_coding;protein_coding;protein_coding;protein_coding;protein_coding;protein_coding;protein_coding;protein_coding	2046;2046;2018;1687;2036;1659;2046;1747;1741;2046;2046;1341	Body	N_Shore	N_Shore	3.74021e-05	0.04322	17.2328	0.499636	0.853411	0.0137036	0.289375	0.938461	0.98105	0.546811	0.878032	0.146403
rs4478499	7	101008146	C	A	0.488	cg25290307	7	101005910	0.59422	14.4353	0.01054	5.65e-42	N																	7	COL26A1;COL26A1	EMID2	protein_coding;protein_coding	-246;-248	TSS1500	Island	Island	3.73445e-05	0.04322	17.2063	0.0375814	0.402973	0.589487	0.886611	0.416404	0.734378	0.300847	0.755515	0.0819661
rs9800013	5	542023	G	A	0.249	cg00049323	5	472564	-0.31339	-6.25094	0.01032	6.76e-10	N																	5	PP7080;PP7080;PP7080;PP7080;SLC9A3;SLC9A3;SLC9A3-AS1;SLC9A3-AS1	LOC25845	lncRNA;lncRNA;lncRNA;lncRNA;protein_coding;protein_coding;lncRNA;lncRNA	650;295;512;428;52001;51874;-787;-1299	Body	N_Shore	N_Shore	4.7765e-05	0.0499036	22.0075	0.959544	0.99152	0.0901673	0.521001	0.299457	0.644426	0.0776825	0.52189	0.157529
rs4509261	7	128382285	T	G	0.414	cg06766541	7	128556540	-0.24387	-5.3831	0.0117	9.73e-08	N																	7						Island	Island	4.50032e-05	0.0484476	20.735	0.572753	0.88372	0.0771286	0.496632	0.0615009	0.322442	0.858589	0.971763	0.691642
rs12533022	7	128382873	G	A	0.414	cg06766541	7	128556540	-0.24387	-5.3831	0.0117	9.73e-08	N																	7						Island	Island	4.50032e-05	0.0484476	20.735	0.572753	0.88372	0.0771286	0.496632	0.0615009	0.322442	0.858589	0.971763	0.691642
rs3762954	5	662955	C	T	0.32	cg00049323	5	472564	-0.29385	-6.24976	0.00819	6.81e-10	N																	5	PP7080;PP7080;PP7080;PP7080;SLC9A3;SLC9A3;SLC9A3-AS1;SLC9A3-AS1	LOC25845	lncRNA;lncRNA;lncRNA;lncRNA;protein_coding;protein_coding;lncRNA;lncRNA	650;295;512;428;52001;51874;-787;-1299	Body	N_Shore	N_Shore	4.7765e-05	0.0499036	22.0075	0.959544	0.99152	0.0901673	0.521001	0.299457	0.644426	0.0776825	0.52189	0.157529
rs62465608	7	101004959	T	C	0.442	cg25290307	7	101005910	0.65008	16.3608	0.0108	7.5e-52	N																	7	COL26A1;COL26A1	EMID2	protein_coding;protein_coding	-246;-248	TSS1500	Island	Island	3.73445e-05	0.04322	17.2063	0.0375814	0.402973	0.589487	0.886611	0.416404	0.734378	0.300847	0.755515	0.0819661
rs1249892	3	112495168	A	G	0.423	cg06766541	7	128556540	0.23797	5.51341	0.00833	4.81e-08	Y																	7						Island	Island	4.50032e-05	0.0484476	20.735	0.572753	0.88372	0.0771286	0.496632	0.0615009	0.322442	0.858589	0.971763	0.691642
rs2180763	1	87002954	G	C	0.431	cg04896168	1	86968543	-0.34459	-8.43322	0.1006	1.65e-16	N																	1								2.98769e-05	0.0417538	13.7656	0.202321	0.66625	0.8768	0.972763	0.299774	0.644751	0.0806998	0.52741	0.937483
rs28671726	7	150356152	A	G	0.415	cg24249248	7	150434541	0.38748	8.879	0.00557	4.7e-18	N																	7	GIMAP1-GIMAP5;GIMAP5;GIMAP5;GIMAP5;GIMAP5;GIMAP5;GIMAP5	GIMAP5;GIMAP5	protein_coding;protein_coding;protein_coding;protein_coding;protein_coding;protein_coding;protein_coding	20785;105;-174;-199;-157;-156;15200	1stExon;5'UTR			1.16285e-05	0.0298926	5.35779	0.0771266	0.502541	0.682833	0.919579	0.865048	0.956175	0.903448	0.981284	0.0297957
rs4727495	7	101084394	G	A	0.42	cg25290307	7	101005910	0.40874	9.08292	0.00742	8.78e-19	N																	7	COL26A1;COL26A1	EMID2	protein_coding;protein_coding	-246;-248	TSS1500	Island	Island	3.73445e-05	0.04322	17.2063	0.0375814	0.402973	0.589487	0.886611	0.416404	0.734378	0.300847	0.755515	0.0819661
rs2008370	12	116329737	G	A	0.414	cg20169823	12	116354837	0.54773	13.0088	0.03831	4.11e-35	N																	12						Island	Island	1.51745e-05	0.0319864	6.9916	0.150279	0.612447	0.201556	0.66445	0.0733146	0.34903	0.0328379	0.408346	0.40938
rs4725924	7	150303906	G	A	0.449	cg24249248	7	150434541	0.3033	6.92294	0.00265	9.34e-12	N																	7	GIMAP1-GIMAP5;GIMAP5;GIMAP5;GIMAP5;GIMAP5;GIMAP5;GIMAP5	GIMAP5;GIMAP5	protein_coding;protein_coding;protein_coding;protein_coding;protein_coding;protein_coding;protein_coding	20785;105;-174;-199;-157;-156;15200	1stExon;5'UTR			1.16285e-05	0.0298926	5.35779	0.0771266	0.502541	0.682833	0.919579	0.865048	0.956175	0.903448	0.981284	0.0297957
rs7965432	12	124279238	T	C	0.406	cg06735598	12	124196148	-0.35468	-8.08666	0.03891	2.38e-15	N																	12	ATP6V0A2;ATP6V0A2;ATP6V0A2;ATP6V0A2;ATP6V0A2	ATP6V0A2	protein_coding;protein_coding;protein_coding;protein_coding;protein_coding	-752;-934;-755;-846;-982	TSS1500	N_Shore	N_Shore	4.50161e-06	0.0220352	2.0741	0.761284	0.944289	0.786743	0.950275	0.227337	0.575742	0.49834	0.858312	0.579496
rs67399282	12	124251231	A	G	0.288	cg06735598	12	124196148	-0.52061	-11.6249	0.07698	6.83e-29	N																	12	ATP6V0A2;ATP6V0A2;ATP6V0A2;ATP6V0A2;ATP6V0A2	ATP6V0A2	protein_coding;protein_coding;protein_coding;protein_coding;protein_coding	-752;-934;-755;-846;-982	TSS1500	N_Shore	N_Shore	4.50161e-06	0.0220352	2.0741	0.761284	0.944289	0.786743	0.950275	0.227337	0.575742	0.49834	0.858312	0.579496
rs7135874	12	124252579	C	T	0.289	cg06735598	12	124196148	-0.52061	-11.6249	0.07698	6.83e-29	N																	12	ATP6V0A2;ATP6V0A2;ATP6V0A2;ATP6V0A2;ATP6V0A2	ATP6V0A2	protein_coding;protein_coding;protein_coding;protein_coding;protein_coding	-752;-934;-755;-846;-982	TSS1500	N_Shore	N_Shore	4.50161e-06	0.0220352	2.0741	0.761284	0.944289	0.786743	0.950275	0.227337	0.575742	0.49834	0.858312	0.579496
rs138226082	20	24883580	C	A	0.37	cg24351857	20	24899048	0.21474	5.90292	0.00458	5.35e-09	N																	20						Island	Island	2.09207e-05	0.0366507	9.63912	0.887597	0.976248	0.224767	0.684347	0.0267445	0.21827	0.556583	0.88177	0.586089
rs144973556	2	121352196	G	A	0.046	cg07218647	2	121338498	-0.63718	-6.58584	0.03098	8.38e-11	N																	2						S_Shelf	S_Shelf	1.54413e-05	0.0321924	7.11452	0.366822	0.786084	0.644365	0.906041	0.390766	0.716731	0.184035	0.660858	0.114488
rs55639710	7	100977861	A	G	0.17	cg25290307	7	101005910	0.46265	8.17547	0.00742	1.21e-15	N																	7	COL26A1;COL26A1	EMID2	protein_coding;protein_coding	-246;-248	TSS1500	Island	Island	3.73445e-05	0.04322	17.2063	0.0375814	0.402973	0.589487	0.886611	0.416404	0.734378	0.300847	0.755515	0.0819661
rs9641273	7	101031175	C	G	0.32	cg25290307	7	101005910	0.33026	6.94205	0.00734	8.22e-12	N																	7	COL26A1;COL26A1	EMID2	protein_coding;protein_coding	-246;-248	TSS1500	Island	Island	3.73445e-05	0.04322	17.2063	0.0375814	0.402973	0.589487	0.886611	0.416404	0.734378	0.300847	0.755515	0.0819661
rs58367484	13	90101449	A	C	0.33	cg20291423	1	55350823	0.2535	5.87413	0.06179	6.33e-09	Y																	1	DHCR24;DHCR24;DHCR24;DHCR24;DHCR24;DHCR24;DHCR24;DHCR24;DHCR24;DHCR24;DHCR24;DHCR24	DHCR24	protein_coding;protein_coding;protein_coding;protein_coding;protein_coding;protein_coding;protein_coding;protein_coding;protein_coding;protein_coding;protein_coding;protein_coding	2046;2046;2018;1687;2036;1659;2046;1747;1741;2046;2046;1341	Body	N_Shore	N_Shore	3.74021e-05	0.04322	17.2328	0.499636	0.853411	0.0137036	0.289375	0.938461	0.98105	0.546811	0.878032	0.146403
rs6883883	5	180222229	G	A	0.103	cg13724780	5	180237085	0.70672	10.0432	0.0042	2.2e-22	N																	5	AC022413.1;MGAT1;MGAT1;MGAT1;MGAT1;MGAT1;MGAT1;MGAT1;MGAT1;MGAT1;MGAT1;MGAT1;MGAT1;MGAT1;MGAT1;MGAT1;MGAT1;MGAT1	MGAT1;MGAT1;MGAT1	TEC;protein_coding;protein_coding;protein_coding;protein_coding;protein_coding;protein_coding;protein_coding;protein_coding;protein_coding;protein_coding;protein_coding;protein_coding;protein_coding;protein_coding;protein_coding;protein_coding;protein_coding	-316;5457;53;-255;-1326;-234;356;-209;43;5568;421;419;854;836;5457;5483;5496;5483	1stExon;TSS1500;5'UTR	Island	Island	1.85752e-05	0.0342338	8.55845	0.247009	0.704494	0.755912	0.941837	0.84332	0.948086	0.772029	0.950793	0.266918
rs10953340	7	101013221	A	G	0.488	cg25290307	7	101005910	0.59397	14.4277	0.01054	6.16e-42	N																	7	COL26A1;COL26A1	EMID2	protein_coding;protein_coding	-246;-248	TSS1500	Island	Island	3.73445e-05	0.04322	17.2063	0.0375814	0.402973	0.589487	0.886611	0.416404	0.734378	0.300847	0.755515	0.0819661
rs67120309	7	150356431	I	R	0.415	cg24249248	7	150434541	0.38748	8.879	0.00557	4.7e-18	N																	7	GIMAP1-GIMAP5;GIMAP5;GIMAP5;GIMAP5;GIMAP5;GIMAP5;GIMAP5	GIMAP5;GIMAP5	protein_coding;protein_coding;protein_coding;protein_coding;protein_coding;protein_coding;protein_coding	20785;105;-174;-199;-157;-156;15200	1stExon;5'UTR			1.16285e-05	0.0298926	5.35779	0.0771266	0.502541	0.682833	0.919579	0.865048	0.956175	0.903448	0.981284	0.0297957
rs76263387	22	46802901	A	G	0.069	cg22971191	13	103719706	0.48729	5.38	0.05578	9.89e-08	Y																	13	SLC10A2	SLC10A2	protein_coding	-938	TSS1500			2.93674e-05	0.0412527	13.5309	0.265678	0.718653	0.57955	0.883019	0.746374	0.910577	0.624799	0.906932	0.124669
rs12123428	1	229536654	A	G	0.153	cg04724659	1	229480105	0.30398	5.63605	0.05348	2.44e-08	N																	1	CCSAP;CCSAP	C1orf96	protein_coding;protein_coding	-1310;-1063	TSS1500	S_Shore	S_Shore	3.12899e-05	0.0420344	14.4167	0.258568	0.713211	0.380306	0.791417	0.517866	0.797578	0.0197999	0.353796	0.86484
rs2335344	12	3214974	G	A	0.194	cg17020895	12	3423790	0.32835	5.7162	0.01583	1.56e-08	N																	12	AC005865.1;AC005865.1;AC005865.1;AC005865.2		transcribed_unprocessed_pseudogene;transcribed_unprocessed_pseudogene;transcribed_unprocessed_pseudogene;lncRNA	22579;51499;51489;13926				1.14773e-07	0.00755444	0.0528811	0.685027	0.921552	0.0547301	0.447647	0.019967	0.190373	0.870984	0.9744	0.168808
rs7959727	12	124022758	G	T	0.385	cg06735598	12	124196148	-0.48233	-11.6044	0.05559	8.38e-29	N																	12	ATP6V0A2;ATP6V0A2;ATP6V0A2;ATP6V0A2;ATP6V0A2	ATP6V0A2	protein_coding;protein_coding;protein_coding;protein_coding;protein_coding	-752;-934;-755;-846;-982	TSS1500	N_Shore	N_Shore	4.50161e-06	0.0220352	2.0741	0.761284	0.944289	0.786743	0.950275	0.227337	0.575742	0.49834	0.858312	0.579496
rs2888663	7	150290782	A	T	0.449	cg24249248	7	150434541	0.29066	6.74483	0.00464	3.01e-11	N																	7	GIMAP1-GIMAP5;GIMAP5;GIMAP5;GIMAP5;GIMAP5;GIMAP5;GIMAP5	GIMAP5;GIMAP5	protein_coding;protein_coding;protein_coding;protein_coding;protein_coding;protein_coding;protein_coding	20785;105;-174;-199;-157;-156;15200	1stExon;5'UTR			1.16285e-05	0.0298926	5.35779	0.0771266	0.502541	0.682833	0.919579	0.865048	0.956175	0.903448	0.981284	0.0297957
rs885402	20	24898856	A	G	0.418	cg24351857	20	24899048	0.23081	6.59482	0.00639	7.91e-11	N																	20						Island	Island	2.09207e-05	0.0366507	9.63912	0.887597	0.976248	0.224767	0.684347	0.0267445	0.21827	0.556583	0.88177	0.586089
rs12200372	6	3719230	G	A	0.12	cg05411199	6	3749715	0.37285	6.02965	0.06359	2.55e-09	N																	6	PXDC1;PXDC1;PXDC1	C6orf145	protein_coding;protein_coding;protein_coding	2233;2052;2049	Body	N_Shore	N_Shore	1.35857e-05	0.0314155	6.25953	0.00144242	0.14738	0.534643	0.865913	0.00219114	0.0635581	0.682318	0.925227	0.778364
rs10226091	7	150294301	G	A	0.449	cg24249248	7	150434541	0.29066	6.74483	0.00464	3.01e-11	N																	7	GIMAP1-GIMAP5;GIMAP5;GIMAP5;GIMAP5;GIMAP5;GIMAP5;GIMAP5	GIMAP5;GIMAP5	protein_coding;protein_coding;protein_coding;protein_coding;protein_coding;protein_coding;protein_coding	20785;105;-174;-199;-157;-156;15200	1stExon;5'UTR			1.16285e-05	0.0298926	5.35779	0.0771266	0.502541	0.682833	0.919579	0.865048	0.956175	0.903448	0.981284	0.0297957
rs10233701	7	101058438	T	C	0.296	cg25290307	7	101005910	0.36086	7.422	0.00382	3.06e-13	N																	7	COL26A1;COL26A1	EMID2	protein_coding;protein_coding	-246;-248	TSS1500	Island	Island	3.73445e-05	0.04322	17.2063	0.0375814	0.402973	0.589487	0.886611	0.416404	0.734378	0.300847	0.755515	0.0819661
rs113739564	12	124251545	C	T	0.288	cg06735598	12	124196148	-0.51926	-11.5928	0.07695	9.41e-29	N																	12	ATP6V0A2;ATP6V0A2;ATP6V0A2;ATP6V0A2;ATP6V0A2	ATP6V0A2	protein_coding;protein_coding;protein_coding;protein_coding;protein_coding	-752;-934;-755;-846;-982	TSS1500	N_Shore	N_Shore	4.50161e-06	0.0220352	2.0741	0.761284	0.944289	0.786743	0.950275	0.227337	0.575742	0.49834	0.858312	0.579496
rs6925604	6	139258582	G	A	0.186	cg19282952	6	139312528	0.36829	7.20351	0.04315	1.4e-12	N																	6						S_Shelf	S_Shelf	1.62123e-05	0.0328989	7.46974	0.421817	0.816131	0.676013	0.91708	0.967654	0.990167	0.283546	0.74369	0.597403
rs1916019	7	150357943	C	T	0.415	cg24249248	7	150434541	0.38748	8.879	0.00557	4.7e-18	N																	7	GIMAP1-GIMAP5;GIMAP5;GIMAP5;GIMAP5;GIMAP5;GIMAP5;GIMAP5	GIMAP5;GIMAP5	protein_coding;protein_coding;protein_coding;protein_coding;protein_coding;protein_coding;protein_coding	20785;105;-174;-199;-157;-156;15200	1stExon;5'UTR			1.16285e-05	0.0298926	5.35779	0.0771266	0.502541	0.682833	0.919579	0.865048	0.956175	0.903448	0.981284	0.0297957
rs2097906	7	101093391	C	T	0.32	cg25290307	7	101005910	0.38408	7.99022	0.00663	4.92e-15	N																	7	COL26A1;COL26A1	EMID2	protein_coding;protein_coding	-246;-248	TSS1500	Island	Island	3.73445e-05	0.04322	17.2063	0.0375814	0.402973	0.589487	0.886611	0.416404	0.734378	0.300847	0.755515	0.0819661
rs1919691	6	139134558	T	C	0.41	cg19282952	6	139312528	-0.22914	-5.46869	0.04102	6.13e-08	N																	6						S_Shelf	S_Shelf	1.62123e-05	0.0328989	7.46974	0.421817	0.816131	0.676013	0.91708	0.967654	0.990167	0.283546	0.74369	0.597403
rs60963584	19	39832026	I	R	0.106	cg24796852	19	39827269	0.40065	5.48805	0.03436	5.52e-08	N																	19	GMFG;GMFG;GMFG;GMFG;GMFG;GMFG;GMFG;GMFG;GMFG;GMFG;GMFG;GMFG	GMFG	protein_coding;protein_coding;protein_coding;protein_coding;protein_coding;protein_coding;protein_coding;protein_coding;protein_coding;protein_coding;protein_coding;protein_coding	-600;-589;-623;-604;-1097;-585;-622;-545;5744;-611;-591;-623	TSS1500			5.10211e-06	0.0229102	2.35077	0.150115	0.612289	0.320355	0.755226	0.278771	0.626013	0.00325291	0.204704	0.968219
rs4956939	5	494906	G	C	0.317	cg00049323	5	472564	-0.36869	-8.20991	0.01007	9.32e-16	N																	5	PP7080;PP7080;PP7080;PP7080;SLC9A3;SLC9A3;SLC9A3-AS1;SLC9A3-AS1	LOC25845	lncRNA;lncRNA;lncRNA;lncRNA;protein_coding;protein_coding;lncRNA;lncRNA	650;295;512;428;52001;51874;-787;-1299	Body	N_Shore	N_Shore	4.7765e-05	0.0499036	22.0075	0.959544	0.99152	0.0901673	0.521001	0.299457	0.644426	0.0776825	0.52189	0.157529
rs11390464	6	3738897	I	R	0.408	cg05411199	6	3749715	0.24379	6.00636	0.03437	2.93e-09	N																	6	PXDC1;PXDC1;PXDC1	C6orf145	protein_coding;protein_coding;protein_coding	2233;2052;2049	Body	N_Shore	N_Shore	1.35857e-05	0.0314155	6.25953	0.00144242	0.14738	0.534643	0.865913	0.00219114	0.0635581	0.682318	0.925227	0.778364
rs2278251	5	470087	A	G	0.298	cg00049323	5	472564	-0.47882	-10.757	0.01171	3.09e-25	N																	5	PP7080;PP7080;PP7080;PP7080;SLC9A3;SLC9A3;SLC9A3-AS1;SLC9A3-AS1	LOC25845	lncRNA;lncRNA;lncRNA;lncRNA;protein_coding;protein_coding;lncRNA;lncRNA	650;295;512;428;52001;51874;-787;-1299	Body	N_Shore	N_Shore	4.7765e-05	0.0499036	22.0075	0.959544	0.99152	0.0901673	0.521001	0.299457	0.644426	0.0776825	0.52189	0.157529
rs4959256	6	3720233	C	T	0.46	cg05411199	6	3749715	0.24417	5.99953	0.03375	3.05e-09	N																	6	PXDC1;PXDC1;PXDC1	C6orf145	protein_coding;protein_coding;protein_coding	2233;2052;2049	Body	N_Shore	N_Shore	1.35857e-05	0.0314155	6.25953	0.00144242	0.14738	0.534643	0.865913	0.00219114	0.0635581	0.682318	0.925227	0.778364
rs6872629	5	180223814	A	G	0.103	cg13724780	5	180237085	0.70672	10.0432	0.0042	2.2e-22	N																	5	AC022413.1;MGAT1;MGAT1;MGAT1;MGAT1;MGAT1;MGAT1;MGAT1;MGAT1;MGAT1;MGAT1;MGAT1;MGAT1;MGAT1;MGAT1;MGAT1;MGAT1;MGAT1	MGAT1;MGAT1;MGAT1	TEC;protein_coding;protein_coding;protein_coding;protein_coding;protein_coding;protein_coding;protein_coding;protein_coding;protein_coding;protein_coding;protein_coding;protein_coding;protein_coding;protein_coding;protein_coding;protein_coding;protein_coding	-316;5457;53;-255;-1326;-234;356;-209;43;5568;421;419;854;836;5457;5483;5496;5483	1stExon;TSS1500;5'UTR	Island	Island	1.85752e-05	0.0342338	8.55845	0.247009	0.704494	0.755912	0.941837	0.84332	0.948086	0.772029	0.950793	0.266918
rs6929813	6	170217619	G	A	0.179	cg15627108	6	170189864	-0.28995	-5.40551	0.01027	8.63e-08	N																	6	LINC00242;LINC00574	C6orf208;C6orf122	lncRNA;lncRNA	9058;-289	TSS1500;Body	N_Shore	N_Shore	5.04649e-06	0.0229102	2.32515	0.456019	0.832986	0.738903	0.936683	0.193949	0.538291	0.65371	0.916271	0.109783
rs56303742	7	101106840	C	T	0.446	cg25290307	7	101005910	0.27254	5.84985	0.0046	7.28e-09	N																	7	COL26A1;COL26A1	EMID2	protein_coding;protein_coding	-246;-248	TSS1500	Island	Island	3.73445e-05	0.04322	17.2063	0.0375814	0.402973	0.589487	0.886611	0.416404	0.734378	0.300847	0.755515	0.0819661
rs9657898	7	150438161	G	T	0.295	cg24249248	7	150434541	0.62873	14.7151	0.01502	2.28e-43	N																	7	GIMAP1-GIMAP5;GIMAP5;GIMAP5;GIMAP5;GIMAP5;GIMAP5;GIMAP5	GIMAP5;GIMAP5	protein_coding;protein_coding;protein_coding;protein_coding;protein_coding;protein_coding;protein_coding	20785;105;-174;-199;-157;-156;15200	1stExon;5'UTR			1.16285e-05	0.0298926	5.35779	0.0771266	0.502541	0.682833	0.919579	0.865048	0.956175	0.903448	0.981284	0.0297957
rs10952284	7	150419295	A	G	0.155	cg24249248	7	150434541	1.03538	20.8382	0.02754	8.39e-77	N																	7	GIMAP1-GIMAP5;GIMAP5;GIMAP5;GIMAP5;GIMAP5;GIMAP5;GIMAP5	GIMAP5;GIMAP5	protein_coding;protein_coding;protein_coding;protein_coding;protein_coding;protein_coding;protein_coding	20785;105;-174;-199;-157;-156;15200	1stExon;5'UTR			1.16285e-05	0.0298926	5.35779	0.0771266	0.502541	0.682833	0.919579	0.865048	0.956175	0.903448	0.981284	0.0297957
rs66966144	5	180610917	D	R	0.204	cg18463001	5	180611085	-0.31446	-5.85255	0.00192	7.16e-09	N																	5	LINC01962		lncRNA	7306		S_Shore	S_Shore	1.70429e-06	0.0162199	0.785244	0.275327	0.726349	0.287506	0.732828	0.22079	0.568838	0.143161	0.61647	0.0636997
rs10022329	4	3467519	T	G	0.136	cg17812751	4	3478348	0.38895	6.39236	0.07297	2.83e-10	N																	4	DOK7;DOK7;DOK7;DOK7	DOK7;DOK7	protein_coding;protein_coding;protein_coding;protein_coding	13315;13310;13310;13310	Body;Body	S_Shore	S_Shelf	3.12439e-06	0.0190801	1.43955	0.839672	0.964813	0.334098	0.764134	0.732571	0.904898	0.773754	0.951175	0.146234
rs72650617	5	180224383	C	T	0.103	cg13724780	5	180237085	0.70672	10.0432	0.0042	2.2e-22	N																	5	AC022413.1;MGAT1;MGAT1;MGAT1;MGAT1;MGAT1;MGAT1;MGAT1;MGAT1;MGAT1;MGAT1;MGAT1;MGAT1;MGAT1;MGAT1;MGAT1;MGAT1;MGAT1	MGAT1;MGAT1;MGAT1	TEC;protein_coding;protein_coding;protein_coding;protein_coding;protein_coding;protein_coding;protein_coding;protein_coding;protein_coding;protein_coding;protein_coding;protein_coding;protein_coding;protein_coding;protein_coding;protein_coding;protein_coding	-316;5457;53;-255;-1326;-234;356;-209;43;5568;421;419;854;836;5457;5483;5496;5483	1stExon;TSS1500;5'UTR	Island	Island	1.85752e-05	0.0342338	8.55845	0.247009	0.704494	0.755912	0.941837	0.84332	0.948086	0.772029	0.950793	0.266918
rs71559406	7	100975691	G	A	0.166	cg25290307	7	101005910	0.3486	5.6122	0.00451	2.79e-08	N																	7	COL26A1;COL26A1	EMID2	protein_coding;protein_coding	-246;-248	TSS1500	Island	Island	3.73445e-05	0.04322	17.2063	0.0375814	0.402973	0.589487	0.886611	0.416404	0.734378	0.300847	0.755515	0.0819661
rs72700690	5	478364	G	T	0.233	cg00049323	5	472564	-0.51938	-10.738	0.0131	3.7e-25	N																	5	PP7080;PP7080;PP7080;PP7080;SLC9A3;SLC9A3;SLC9A3-AS1;SLC9A3-AS1	LOC25845	lncRNA;lncRNA;lncRNA;lncRNA;protein_coding;protein_coding;lncRNA;lncRNA	650;295;512;428;52001;51874;-787;-1299	Body	N_Shore	N_Shore	4.7765e-05	0.0499036	22.0075	0.959544	0.99152	0.0901673	0.521001	0.299457	0.644426	0.0776825	0.52189	0.157529
rs11134078	5	502586	A	G	0.477	cg00049323	5	472564	0.43112	10.7379	0.01233	3.7e-25	N																	5	PP7080;PP7080;PP7080;PP7080;SLC9A3;SLC9A3;SLC9A3-AS1;SLC9A3-AS1	LOC25845	lncRNA;lncRNA;lncRNA;lncRNA;protein_coding;protein_coding;lncRNA;lncRNA	650;295;512;428;52001;51874;-787;-1299	Body	N_Shore	N_Shore	4.7765e-05	0.0499036	22.0075	0.959544	0.99152	0.0901673	0.521001	0.299457	0.644426	0.0776825	0.52189	0.157529
rs79060451	5	469379	G	A	0.301	cg00049323	5	472564	-0.47869	-10.7372	0.01171	3.73e-25	N																	5	PP7080;PP7080;PP7080;PP7080;SLC9A3;SLC9A3;SLC9A3-AS1;SLC9A3-AS1	LOC25845	lncRNA;lncRNA;lncRNA;lncRNA;protein_coding;protein_coding;lncRNA;lncRNA	650;295;512;428;52001;51874;-787;-1299	Body	N_Shore	N_Shore	4.7765e-05	0.0499036	22.0075	0.959544	0.99152	0.0901673	0.521001	0.299457	0.644426	0.0776825	0.52189	0.157529
rs10474783	5	473580	T	C	0.301	cg00049323	5	472564	-0.47869	-10.7372	0.01171	3.73e-25	N																	5	PP7080;PP7080;PP7080;PP7080;SLC9A3;SLC9A3;SLC9A3-AS1;SLC9A3-AS1	LOC25845	lncRNA;lncRNA;lncRNA;lncRNA;protein_coding;protein_coding;lncRNA;lncRNA	650;295;512;428;52001;51874;-787;-1299	Body	N_Shore	N_Shore	4.7765e-05	0.0499036	22.0075	0.959544	0.99152	0.0901673	0.521001	0.299457	0.644426	0.0776825	0.52189	0.157529
rs2808825	13	89489268	T	C	0.153	cg20291423	1	55350823	0.33347	5.82757	0.02605	8.27e-09	Y																	1	DHCR24;DHCR24;DHCR24;DHCR24;DHCR24;DHCR24;DHCR24;DHCR24;DHCR24;DHCR24;DHCR24;DHCR24	DHCR24	protein_coding;protein_coding;protein_coding;protein_coding;protein_coding;protein_coding;protein_coding;protein_coding;protein_coding;protein_coding;protein_coding;protein_coding	2046;2046;2018;1687;2036;1659;2046;1747;1741;2046;2046;1341	Body	N_Shore	N_Shore	3.74021e-05	0.04322	17.2328	0.499636	0.853411	0.0137036	0.289375	0.938461	0.98105	0.546811	0.878032	0.146403
rs57107564	7	100981247	A	C	0.336	cg25290307	7	101005910	0.5142	11.5079	0.00862	2.18e-28	N																	7	COL26A1;COL26A1	EMID2	protein_coding;protein_coding	-246;-248	TSS1500	Island	Island	3.73445e-05	0.04322	17.2063	0.0375814	0.402973	0.589487	0.886611	0.416404	0.734378	0.300847	0.755515	0.0819661
rs12523121	5	110426188	A	G	0.306	cg11809897	5	110427798	-0.18782	-5.39838	0.02948	8.97e-08	N																	5	AC008572.1;WDR36;WDR36;WDR36;WDR36;WDR36	WDR36	lncRNA;protein_coding;protein_coding;protein_coding;protein_coding;protein_coding	16;-221;384;-214;-247;-72	TSS200	Island	Island	9.94408e-06	0.0293698	4.58169	0.512017	0.858785	0.166806	0.628772	0.749735	0.911849	0.122681	0.591193	0.624626
rs9692131	7	100984713	G	A	0.336	cg25290307	7	101005910	0.5142	11.5079	0.00862	2.18e-28	N																	7	COL26A1;COL26A1	EMID2	protein_coding;protein_coding	-246;-248	TSS1500	Island	Island	3.73445e-05	0.04322	17.2063	0.0375814	0.402973	0.589487	0.886611	0.416404	0.734378	0.300847	0.755515	0.0819661
rs141823598	7	150305593	A	G	0.27	cg24249248	7	150434541	0.51559	10.9525	0.01013	4.83e-26	N																	7	GIMAP1-GIMAP5;GIMAP5;GIMAP5;GIMAP5;GIMAP5;GIMAP5;GIMAP5	GIMAP5;GIMAP5	protein_coding;protein_coding;protein_coding;protein_coding;protein_coding;protein_coding;protein_coding	20785;105;-174;-199;-157;-156;15200	1stExon;5'UTR			1.16285e-05	0.0298926	5.35779	0.0771266	0.502541	0.682833	0.919579	0.865048	0.956175	0.903448	0.981284	0.0297957
rs6598	7	150440649	A	G	0.295	cg24249248	7	150434541	0.62873	14.7151	0.01502	2.28e-43	N																	7	GIMAP1-GIMAP5;GIMAP5;GIMAP5;GIMAP5;GIMAP5;GIMAP5;GIMAP5	GIMAP5;GIMAP5	protein_coding;protein_coding;protein_coding;protein_coding;protein_coding;protein_coding;protein_coding	20785;105;-174;-199;-157;-156;15200	1stExon;5'UTR			1.16285e-05	0.0298926	5.35779	0.0771266	0.502541	0.682833	0.919579	0.865048	0.956175	0.903448	0.981284	0.0297957
rs73163560	7	150425546	G	A	0.155	cg24249248	7	150434541	1.03538	20.8382	0.02754	8.39e-77	N																	7	GIMAP1-GIMAP5;GIMAP5;GIMAP5;GIMAP5;GIMAP5;GIMAP5;GIMAP5	GIMAP5;GIMAP5	protein_coding;protein_coding;protein_coding;protein_coding;protein_coding;protein_coding;protein_coding	20785;105;-174;-199;-157;-156;15200	1stExon;5'UTR			1.16285e-05	0.0298926	5.35779	0.0771266	0.502541	0.682833	0.919579	0.865048	0.956175	0.903448	0.981284	0.0297957
rs9389646	6	139332842	A	T	0.242	cg19282952	6	139312528	-0.52655	-12.5758	0.10737	4.07e-33	N																	6						S_Shelf	S_Shelf	1.62123e-05	0.0328989	7.46974	0.421817	0.816131	0.676013	0.91708	0.967654	0.990167	0.283546	0.74369	0.597403
rs28662057	12	124017568	A	G	0.396	cg06735598	12	124196148	-0.4801	-11.5437	0.05602	1.53e-28	N																	12	ATP6V0A2;ATP6V0A2;ATP6V0A2;ATP6V0A2;ATP6V0A2	ATP6V0A2	protein_coding;protein_coding;protein_coding;protein_coding;protein_coding	-752;-934;-755;-846;-982	TSS1500	N_Shore	N_Shore	4.50161e-06	0.0220352	2.0741	0.761284	0.944289	0.786743	0.950275	0.227337	0.575742	0.49834	0.858312	0.579496
rs28478308	12	124017569	A	C	0.396	cg06735598	12	124196148	-0.4801	-11.5437	0.05602	1.53e-28	N																	12	ATP6V0A2;ATP6V0A2;ATP6V0A2;ATP6V0A2;ATP6V0A2	ATP6V0A2	protein_coding;protein_coding;protein_coding;protein_coding;protein_coding	-752;-934;-755;-846;-982	TSS1500	N_Shore	N_Shore	4.50161e-06	0.0220352	2.0741	0.761284	0.944289	0.786743	0.950275	0.227337	0.575742	0.49834	0.858312	0.579496
rs35192036	13	89421303	C	G	0.164	cg20291423	1	55350823	0.32899	5.82301	0.02394	8.49e-09	Y																	1	DHCR24;DHCR24;DHCR24;DHCR24;DHCR24;DHCR24;DHCR24;DHCR24;DHCR24;DHCR24;DHCR24;DHCR24	DHCR24	protein_coding;protein_coding;protein_coding;protein_coding;protein_coding;protein_coding;protein_coding;protein_coding;protein_coding;protein_coding;protein_coding;protein_coding	2046;2046;2018;1687;2036;1659;2046;1747;1741;2046;2046;1341	Body	N_Shore	N_Shore	3.74021e-05	0.04322	17.2328	0.499636	0.853411	0.0137036	0.289375	0.938461	0.98105	0.546811	0.878032	0.146403
rs13024974	2	23895298	C	T	0.115	cg19788941	2	23907989	-0.34952	-5.43193	0.04415	7.48e-08	N																	2	AC009242.1;AC009242.1;KLHL29;KLHL29	KLHL29	lncRNA;lncRNA;protein_coding;protein_coding	335;335;42727;299940	Body			9.74901e-06	0.0293103	4.49181	0.00239121	0.173284	0.518043	0.858937	0.830184	0.943248	0.732238	0.93976	0.267713
rs62376782	5	110432218	G	A	0.306	cg11809897	5	110427798	-0.18782	-5.39838	0.02948	8.97e-08	N																	5	AC008572.1;WDR36;WDR36;WDR36;WDR36;WDR36	WDR36	lncRNA;protein_coding;protein_coding;protein_coding;protein_coding;protein_coding	16;-221;384;-214;-247;-72	TSS200	Island	Island	9.94408e-06	0.0293698	4.58169	0.512017	0.858785	0.166806	0.628772	0.749735	0.911849	0.122681	0.591193	0.624626
rs7767269	6	3728024	T	A	0.186	cg05411199	6	3749715	0.31426	6.08647	0.05718	1.82e-09	N																	6	PXDC1;PXDC1;PXDC1	C6orf145	protein_coding;protein_coding;protein_coding	2233;2052;2049	Body	N_Shore	N_Shore	1.35857e-05	0.0314155	6.25953	0.00144242	0.14738	0.534643	0.865913	0.00219114	0.0635581	0.682318	0.925227	0.778364
rs2500504	6	97648872	A	T	0.195	cg16511841	6	97730490	-0.27063	-6.59918	0.00438	7.7e-11	N																	6	AL589740.1;MMS22L;MMS22L;MMS22L;MMS22L;MMS22L;MMS22L;MMS22L	C6orf167;MIR548H3	lncRNA;protein_coding;protein_coding;protein_coding;protein_coding;protein_coding;protein_coding;protein_coding	-689;563;-60;597;604;-102;575;-1309	5'UTR;Body	N_Shore	N_Shore	3.57743e-05	0.0431837	16.4828	0.857246	0.969213	0.132985	0.586289	0.657845	0.871381	0.152944	0.627556	0.910675
rs141294390	5	180227667	D	R	0.103	cg13724780	5	180237085	0.70672	10.0432	0.0042	2.2e-22	N																	5	AC022413.1;MGAT1;MGAT1;MGAT1;MGAT1;MGAT1;MGAT1;MGAT1;MGAT1;MGAT1;MGAT1;MGAT1;MGAT1;MGAT1;MGAT1;MGAT1;MGAT1;MGAT1	MGAT1;MGAT1;MGAT1	TEC;protein_coding;protein_coding;protein_coding;protein_coding;protein_coding;protein_coding;protein_coding;protein_coding;protein_coding;protein_coding;protein_coding;protein_coding;protein_coding;protein_coding;protein_coding;protein_coding;protein_coding	-316;5457;53;-255;-1326;-234;356;-209;43;5568;421;419;854;836;5457;5483;5496;5483	1stExon;TSS1500;5'UTR	Island	Island	1.85752e-05	0.0342338	8.55845	0.247009	0.704494	0.755912	0.941837	0.84332	0.948086	0.772029	0.950793	0.266918
rs10255019	7	100932693	T	C	0.485	cg25290307	7	101005910	0.28704	6.33398	0.00525	4.06e-10	N																	7	COL26A1;COL26A1	EMID2	protein_coding;protein_coding	-246;-248	TSS1500	Island	Island	3.73445e-05	0.04322	17.2063	0.0375814	0.402973	0.589487	0.886611	0.416404	0.734378	0.300847	0.755515	0.0819661
rs5771305	22	50464711	T	C	0.108	cg10976318	22	50466533	0.58093	8.50556	0.22412	9.38e-17	N																	22	TTLL8;TTLL8	TTLL8	protein_coding;protein_coding	26523;28832	Body	S_Shore	N_Shore	6.00752e-06	0.0238615	2.76794	0.318451	0.756407	0.95673	0.990966	0.109483	0.418906	0.80416	0.959082	0.839385
rs200121348	7	66334605	D	R	0.243	cg12165864	7	66369176	-0.38084	-8.46764	0.02522	1.26e-16	N																	7	LINC02604		lncRNA	1332		Island	Island	3.06312e-06	0.0190801	1.41132	0.403912	0.806478	0.0235418	0.343268	0.000571996	0.0316664	0.395198	0.80918	0.84335
rs117131536	11	99061480	A	C	0.014	cg14663510	10	124895461	1.005	5.4843	0.00733	5.63e-08	Y																	10	HMX3	HMX3	protein_coding	-25	TSS200	Island	Island	2.07091e-06	0.016966	0.954161	0.911797	0.981817	0.0458589	0.424127	0.205473	0.551571	0.813391	0.961354	0.966537
rs1234366	7	150377387	A	C	0.488	cg24249248	7	150434541	0.35595	8.15078	0.00448	1.46e-15	N																	7	GIMAP1-GIMAP5;GIMAP5;GIMAP5;GIMAP5;GIMAP5;GIMAP5;GIMAP5	GIMAP5;GIMAP5	protein_coding;protein_coding;protein_coding;protein_coding;protein_coding;protein_coding;protein_coding	20785;105;-174;-199;-157;-156;15200	1stExon;5'UTR			1.16285e-05	0.0298926	5.35779	0.0771266	0.502541	0.682833	0.919579	0.865048	0.956175	0.903448	0.981284	0.0297957
rs2785865	13	89492855	T	G	0.153	cg20291423	1	55350823	0.33309	5.81442	0.02603	8.92e-09	Y																	1	DHCR24;DHCR24;DHCR24;DHCR24;DHCR24;DHCR24;DHCR24;DHCR24;DHCR24;DHCR24;DHCR24;DHCR24	DHCR24	protein_coding;protein_coding;protein_coding;protein_coding;protein_coding;protein_coding;protein_coding;protein_coding;protein_coding;protein_coding;protein_coding;protein_coding	2046;2046;2018;1687;2036;1659;2046;1747;1741;2046;2046;1341	Body	N_Shore	N_Shore	3.74021e-05	0.04322	17.2328	0.499636	0.853411	0.0137036	0.289375	0.938461	0.98105	0.546811	0.878032	0.146403
rs663763	11	111422217	C	T	0.391	cg22437258	11	111473054	0.31298	7.04066	0.00104	4.25e-12	N																	11	SIK2	SIK2	protein_coding	-119	TSS200	Island	Island	2.04799e-05	0.0361533	9.43602	0.450891	0.830579	0.602092	0.891308	0.168415	0.506534	0.977373	0.995774	0.667721
rs6872096	5	180228751	G	C	0.103	cg13724780	5	180237085	0.70672	10.0432	0.0042	2.2e-22	N																	5	AC022413.1;MGAT1;MGAT1;MGAT1;MGAT1;MGAT1;MGAT1;MGAT1;MGAT1;MGAT1;MGAT1;MGAT1;MGAT1;MGAT1;MGAT1;MGAT1;MGAT1;MGAT1	MGAT1;MGAT1;MGAT1	TEC;protein_coding;protein_coding;protein_coding;protein_coding;protein_coding;protein_coding;protein_coding;protein_coding;protein_coding;protein_coding;protein_coding;protein_coding;protein_coding;protein_coding;protein_coding;protein_coding;protein_coding	-316;5457;53;-255;-1326;-234;356;-209;43;5568;421;419;854;836;5457;5483;5496;5483	1stExon;TSS1500;5'UTR	Island	Island	1.85752e-05	0.0342338	8.55845	0.247009	0.704494	0.755912	0.941837	0.84332	0.948086	0.772029	0.950793	0.266918
rs2785868	13	89505150	A	G	0.153	cg20291423	1	55350823	0.33309	5.81442	0.02603	8.92e-09	Y																	1	DHCR24;DHCR24;DHCR24;DHCR24;DHCR24;DHCR24;DHCR24;DHCR24;DHCR24;DHCR24;DHCR24;DHCR24	DHCR24	protein_coding;protein_coding;protein_coding;protein_coding;protein_coding;protein_coding;protein_coding;protein_coding;protein_coding;protein_coding;protein_coding;protein_coding	2046;2046;2018;1687;2036;1659;2046;1747;1741;2046;2046;1341	Body	N_Shore	N_Shore	3.74021e-05	0.04322	17.2328	0.499636	0.853411	0.0137036	0.289375	0.938461	0.98105	0.546811	0.878032	0.146403
rs679032	11	111423286	G	T	0.391	cg22437258	11	111473054	0.31298	7.04066	0.00104	4.25e-12	N																	11	SIK2	SIK2	protein_coding	-119	TSS200	Island	Island	2.04799e-05	0.0361533	9.43602	0.450891	0.830579	0.602092	0.891308	0.168415	0.506534	0.977373	0.995774	0.667721
rs518294	11	111424716	A	T	0.391	cg22437258	11	111473054	0.31298	7.04066	0.00104	4.25e-12	N																	11	SIK2	SIK2	protein_coding	-119	TSS200	Island	Island	2.04799e-05	0.0361533	9.43602	0.450891	0.830579	0.602092	0.891308	0.168415	0.506534	0.977373	0.995774	0.667721
rs200864234	12	116365078	D	R	0.174	cg20169823	12	116354837	0.47177	8.02092	0.02444	3.91e-15	N																	12						Island	Island	1.51745e-05	0.0319864	6.9916	0.150279	0.612447	0.201556	0.66445	0.0733146	0.34903	0.0328379	0.408346	0.40938
rs9495299	6	139316840	T	C	0.467	cg19282952	6	139312528	0.47145	12.3736	0.07388	3.36e-32	N																	6						S_Shelf	S_Shelf	1.62123e-05	0.0328989	7.46974	0.421817	0.816131	0.676013	0.91708	0.967654	0.990167	0.283546	0.74369	0.597403
rs4505574	2	41353727	G	A	0.467	cg22441770	1	153929592	-0.17444	-5.37915	0.03082	9.94e-08	Y																	1	CRTC2;CRTC2;CRTC2;CRTC2;CRTC2;CRTC2	CRTC2	protein_coding;protein_coding;protein_coding;protein_coding;protein_coding;protein_coding	1500;1461;1497;1008;1449;1089	Body	N_Shore	N_Shore	1.80944e-05	0.0341677	8.33692	0.273103	0.724731	0.5788	0.882752	0.14003	0.467397	0.0421592	0.439472	0.837699
rs28605072	12	124011804	G	A	0.395	cg06735598	12	124196148	-0.47721	-11.5086	0.05559	2.17e-28	N																	12	ATP6V0A2;ATP6V0A2;ATP6V0A2;ATP6V0A2;ATP6V0A2	ATP6V0A2	protein_coding;protein_coding;protein_coding;protein_coding;protein_coding	-752;-934;-755;-846;-982	TSS1500	N_Shore	N_Shore	4.50161e-06	0.0220352	2.0741	0.761284	0.944289	0.786743	0.950275	0.227337	0.575742	0.49834	0.858312	0.579496
rs28701527	12	124011923	C	T	0.395	cg06735598	12	124196148	-0.47721	-11.5086	0.05559	2.17e-28	N																	12	ATP6V0A2;ATP6V0A2;ATP6V0A2;ATP6V0A2;ATP6V0A2	ATP6V0A2	protein_coding;protein_coding;protein_coding;protein_coding;protein_coding	-752;-934;-755;-846;-982	TSS1500	N_Shore	N_Shore	4.50161e-06	0.0220352	2.0741	0.761284	0.944289	0.786743	0.950275	0.227337	0.575742	0.49834	0.858312	0.579496
rs28430750	12	124012197	G	C	0.395	cg06735598	12	124196148	-0.47721	-11.5086	0.05559	2.17e-28	N																	12	ATP6V0A2;ATP6V0A2;ATP6V0A2;ATP6V0A2;ATP6V0A2	ATP6V0A2	protein_coding;protein_coding;protein_coding;protein_coding;protein_coding	-752;-934;-755;-846;-982	TSS1500	N_Shore	N_Shore	4.50161e-06	0.0220352	2.0741	0.761284	0.944289	0.786743	0.950275	0.227337	0.575742	0.49834	0.858312	0.579496
rs28497190	12	124012223	T	C	0.395	cg06735598	12	124196148	-0.47721	-11.5086	0.05559	2.17e-28	N																	12	ATP6V0A2;ATP6V0A2;ATP6V0A2;ATP6V0A2;ATP6V0A2	ATP6V0A2	protein_coding;protein_coding;protein_coding;protein_coding;protein_coding	-752;-934;-755;-846;-982	TSS1500	N_Shore	N_Shore	4.50161e-06	0.0220352	2.0741	0.761284	0.944289	0.786743	0.950275	0.227337	0.575742	0.49834	0.858312	0.579496
rs761156	6	3721724	T	C	0.119	cg05411199	6	3749715	0.37172	5.95119	0.07373	4.04e-09	N																	6	PXDC1;PXDC1;PXDC1	C6orf145	protein_coding;protein_coding;protein_coding	2233;2052;2049	Body	N_Shore	N_Shore	1.35857e-05	0.0314155	6.25953	0.00144242	0.14738	0.534643	0.865913	0.00219114	0.0635581	0.682318	0.925227	0.778364
rs28371124	12	124012558	T	C	0.395	cg06735598	12	124196148	-0.47721	-11.5086	0.05559	2.17e-28	N																	12	ATP6V0A2;ATP6V0A2;ATP6V0A2;ATP6V0A2;ATP6V0A2	ATP6V0A2	protein_coding;protein_coding;protein_coding;protein_coding;protein_coding	-752;-934;-755;-846;-982	TSS1500	N_Shore	N_Shore	4.50161e-06	0.0220352	2.0741	0.761284	0.944289	0.786743	0.950275	0.227337	0.575742	0.49834	0.858312	0.579496
rs28741988	12	124013264	C	T	0.395	cg06735598	12	124196148	-0.47721	-11.5086	0.05559	2.17e-28	N																	12	ATP6V0A2;ATP6V0A2;ATP6V0A2;ATP6V0A2;ATP6V0A2	ATP6V0A2	protein_coding;protein_coding;protein_coding;protein_coding;protein_coding	-752;-934;-755;-846;-982	TSS1500	N_Shore	N_Shore	4.50161e-06	0.0220352	2.0741	0.761284	0.944289	0.786743	0.950275	0.227337	0.575742	0.49834	0.858312	0.579496
rs1057879	12	124013406	A	G	0.395	cg06735598	12	124196148	-0.47721	-11.5086	0.05559	2.17e-28	N																	12	ATP6V0A2;ATP6V0A2;ATP6V0A2;ATP6V0A2;ATP6V0A2	ATP6V0A2	protein_coding;protein_coding;protein_coding;protein_coding;protein_coding	-752;-934;-755;-846;-982	TSS1500	N_Shore	N_Shore	4.50161e-06	0.0220352	2.0741	0.761284	0.944289	0.786743	0.950275	0.227337	0.575742	0.49834	0.858312	0.579496
rs28535055	12	124014073	C	T	0.395	cg06735598	12	124196148	-0.47721	-11.5086	0.05559	2.17e-28	N																	12	ATP6V0A2;ATP6V0A2;ATP6V0A2;ATP6V0A2;ATP6V0A2	ATP6V0A2	protein_coding;protein_coding;protein_coding;protein_coding;protein_coding	-752;-934;-755;-846;-982	TSS1500	N_Shore	N_Shore	4.50161e-06	0.0220352	2.0741	0.761284	0.944289	0.786743	0.950275	0.227337	0.575742	0.49834	0.858312	0.579496
rs28478446	12	124014177	T	C	0.395	cg06735598	12	124196148	-0.47721	-11.5086	0.05559	2.17e-28	N																	12	ATP6V0A2;ATP6V0A2;ATP6V0A2;ATP6V0A2;ATP6V0A2	ATP6V0A2	protein_coding;protein_coding;protein_coding;protein_coding;protein_coding	-752;-934;-755;-846;-982	TSS1500	N_Shore	N_Shore	4.50161e-06	0.0220352	2.0741	0.761284	0.944289	0.786743	0.950275	0.227337	0.575742	0.49834	0.858312	0.579496
rs56318688	12	124015560	I	R	0.395	cg06735598	12	124196148	-0.47721	-11.5086	0.05559	2.17e-28	N																	12	ATP6V0A2;ATP6V0A2;ATP6V0A2;ATP6V0A2;ATP6V0A2	ATP6V0A2	protein_coding;protein_coding;protein_coding;protein_coding;protein_coding	-752;-934;-755;-846;-982	TSS1500	N_Shore	N_Shore	4.50161e-06	0.0220352	2.0741	0.761284	0.944289	0.786743	0.950275	0.227337	0.575742	0.49834	0.858312	0.579496
rs199733559	7	101006903	D	R	0.117	cg25290307	7	101005910	0.41015	6.03563	0.0059	2.46e-09	N																	7	COL26A1;COL26A1	EMID2	protein_coding;protein_coding	-246;-248	TSS1500	Island	Island	3.73445e-05	0.04322	17.2063	0.0375814	0.402973	0.589487	0.886611	0.416404	0.734378	0.300847	0.755515	0.0819661
rs2750413	6	139227099	C	T	0.466	cg19282952	6	139312528	0.46896	12.2731	0.07276	9.52e-32	N																	6						S_Shelf	S_Shelf	1.62123e-05	0.0328989	7.46974	0.421817	0.816131	0.676013	0.91708	0.967654	0.990167	0.283546	0.74369	0.597403
rs61786047	1	29032580	A	G	0.137	cg18141828	1	29139121	0.37516	5.70852	0.00484	1.63e-08	N																	1	OPRD1;OPRD1	OPRD1	protein_coding;protein_coding	439;467	1stExon	Island	Island	4.42261e-05	0.0482801	20.3769	0.829538	0.962139	0.22536	0.684869	0.004913	0.0959576	0.126656	0.596228	0.337441
rs9387197	6	97700318	T	C	0.175	cg16511841	6	97730490	-0.25082	-5.71241	0.00426	1.59e-08	N																	6	AL589740.1;MMS22L;MMS22L;MMS22L;MMS22L;MMS22L;MMS22L;MMS22L	C6orf167;MIR548H3	lncRNA;protein_coding;protein_coding;protein_coding;protein_coding;protein_coding;protein_coding;protein_coding	-689;563;-60;597;604;-102;575;-1309	5'UTR;Body	N_Shore	N_Shore	3.57743e-05	0.0431837	16.4828	0.857246	0.969213	0.132985	0.586289	0.657845	0.871381	0.152944	0.627556	0.910675
rs1188872	6	139230969	C	T	0.466	cg19282952	6	139312528	0.46896	12.2731	0.07276	9.52e-32	N																	6						S_Shelf	S_Shelf	1.62123e-05	0.0328989	7.46974	0.421817	0.816131	0.676013	0.91708	0.967654	0.990167	0.283546	0.74369	0.597403
rs1358637	6	139240378	C	T	0.466	cg19282952	6	139312528	0.46896	12.2731	0.07276	9.52e-32	N																	6						S_Shelf	S_Shelf	1.62123e-05	0.0328989	7.46974	0.421817	0.816131	0.676013	0.91708	0.967654	0.990167	0.283546	0.74369	0.597403
rs5008264	3	21705403	T	A	0.09	cg15242449	6	17016484	-0.41688	-5.5642	0.00559	3.64e-08	Y																	6	AL133405.1		lncRNA	436				1.80846e-05	0.0341677	8.33239	0.103963	0.550374	0.511063	0.855841	0.809842	0.935345	0.0206367	0.357886	0.360841
rs1188878	6	139246314	G	C	0.466	cg19282952	6	139312528	0.46896	12.2731	0.07276	9.52e-32	N																	6						S_Shelf	S_Shelf	1.62123e-05	0.0328989	7.46974	0.421817	0.816131	0.676013	0.91708	0.967654	0.990167	0.283546	0.74369	0.597403
rs1188879	6	139246359	T	C	0.466	cg19282952	6	139312528	0.46896	12.2731	0.07276	9.52e-32	N																	6						S_Shelf	S_Shelf	1.62123e-05	0.0328989	7.46974	0.421817	0.816131	0.676013	0.91708	0.967654	0.990167	0.283546	0.74369	0.597403
rs1188880	6	139248639	A	G	0.466	cg19282952	6	139312528	0.46896	12.2731	0.07276	9.52e-32	N																	6						S_Shelf	S_Shelf	1.62123e-05	0.0328989	7.46974	0.421817	0.816131	0.676013	0.91708	0.967654	0.990167	0.283546	0.74369	0.597403
rs1188892	6	139252590	C	T	0.466	cg19282952	6	139312528	0.46896	12.2731	0.07276	9.52e-32	N																	6						S_Shelf	S_Shelf	1.62123e-05	0.0328989	7.46974	0.421817	0.816131	0.676013	0.91708	0.967654	0.990167	0.283546	0.74369	0.597403
rs1188891	6	139254700	C	T	0.466	cg19282952	6	139312528	0.46896	12.2731	0.07276	9.52e-32	N																	6						S_Shelf	S_Shelf	1.62123e-05	0.0328989	7.46974	0.421817	0.816131	0.676013	0.91708	0.967654	0.990167	0.283546	0.74369	0.597403
rs143322237	6	139255954	D	R	0.466	cg19282952	6	139312528	0.46896	12.2731	0.07276	9.52e-32	N																	6						S_Shelf	S_Shelf	1.62123e-05	0.0328989	7.46974	0.421817	0.816131	0.676013	0.91708	0.967654	0.990167	0.283546	0.74369	0.597403
rs1188889	6	139256955	T	C	0.466	cg19282952	6	139312528	0.46896	12.2731	0.07276	9.52e-32	N																	6						S_Shelf	S_Shelf	1.62123e-05	0.0328989	7.46974	0.421817	0.816131	0.676013	0.91708	0.967654	0.990167	0.283546	0.74369	0.597403
rs1188888	6	139257740	A	G	0.466	cg19282952	6	139312528	0.46896	12.2731	0.07276	9.52e-32	N																	6						S_Shelf	S_Shelf	1.62123e-05	0.0328989	7.46974	0.421817	0.816131	0.676013	0.91708	0.967654	0.990167	0.283546	0.74369	0.597403
rs72702703	5	490795	G	C	0.242	cg00049323	5	472564	-0.50707	-10.6789	0.01271	6.44e-25	N																	5	PP7080;PP7080;PP7080;PP7080;SLC9A3;SLC9A3;SLC9A3-AS1;SLC9A3-AS1	LOC25845	lncRNA;lncRNA;lncRNA;lncRNA;protein_coding;protein_coding;lncRNA;lncRNA	650;295;512;428;52001;51874;-787;-1299	Body	N_Shore	N_Shore	4.7765e-05	0.0499036	22.0075	0.959544	0.99152	0.0901673	0.521001	0.299457	0.644426	0.0776825	0.52189	0.157529
rs1188885	6	139259494	T	C	0.466	cg19282952	6	139312528	0.46896	12.2731	0.07276	9.52e-32	N																	6						S_Shelf	S_Shelf	1.62123e-05	0.0328989	7.46974	0.421817	0.816131	0.676013	0.91708	0.967654	0.990167	0.283546	0.74369	0.597403
rs1188884	6	139260184	A	G	0.466	cg19282952	6	139312528	0.46896	12.2731	0.07276	9.52e-32	N																	6						S_Shelf	S_Shelf	1.62123e-05	0.0328989	7.46974	0.421817	0.816131	0.676013	0.91708	0.967654	0.990167	0.283546	0.74369	0.597403
rs1188883	6	139260691	T	C	0.466	cg19282952	6	139312528	0.46896	12.2731	0.07276	9.52e-32	N																	6						S_Shelf	S_Shelf	1.62123e-05	0.0328989	7.46974	0.421817	0.816131	0.676013	0.91708	0.967654	0.990167	0.283546	0.74369	0.597403
rs1188882	6	139261379	C	T	0.466	cg19282952	6	139312528	0.46896	12.2731	0.07276	9.52e-32	N																	6						S_Shelf	S_Shelf	1.62123e-05	0.0328989	7.46974	0.421817	0.816131	0.676013	0.91708	0.967654	0.990167	0.283546	0.74369	0.597403
rs1188895	6	139269486	C	T	0.466	cg19282952	6	139312528	0.46896	12.2731	0.07276	9.52e-32	N																	6						S_Shelf	S_Shelf	1.62123e-05	0.0328989	7.46974	0.421817	0.816131	0.676013	0.91708	0.967654	0.990167	0.283546	0.74369	0.597403
rs77836866	6	158189705	A	G	0.024	cg10525394	6	158097037	1.1588	8.69	0.19149	2.17e-17	N																	6	ZDHHC14		protein_coding	294815		S_Shelf	S_Shelf	4.93769e-06	0.0229102	2.27501	0.714011	0.93067	0.104437	0.544499	0.024017	0.207472	0.665455	0.920083	0.975513
rs7775078	6	139278799	G	A	0.466	cg19282952	6	139312528	0.46896	12.2731	0.07276	9.52e-32	N																	6						S_Shelf	S_Shelf	1.62123e-05	0.0328989	7.46974	0.421817	0.816131	0.676013	0.91708	0.967654	0.990167	0.283546	0.74369	0.597403
rs7775630	6	139279321	C	G	0.466	cg19282952	6	139312528	0.46896	12.2731	0.07276	9.52e-32	N																	6						S_Shelf	S_Shelf	1.62123e-05	0.0328989	7.46974	0.421817	0.816131	0.676013	0.91708	0.967654	0.990167	0.283546	0.74369	0.597403
rs10679258	6	139280609	I	R	0.466	cg19282952	6	139312528	0.46896	12.2731	0.07276	9.52e-32	N																	6						S_Shelf	S_Shelf	1.62123e-05	0.0328989	7.46974	0.421817	0.816131	0.676013	0.91708	0.967654	0.990167	0.283546	0.74369	0.597403
rs9403017	6	139282622	G	A	0.466	cg19282952	6	139312528	0.46896	12.2731	0.07276	9.52e-32	N																	6						S_Shelf	S_Shelf	1.62123e-05	0.0328989	7.46974	0.421817	0.816131	0.676013	0.91708	0.967654	0.990167	0.283546	0.74369	0.597403
rs9376389	6	139286637	A	G	0.466	cg19282952	6	139312528	0.46896	12.2731	0.07276	9.52e-32	N																	6						S_Shelf	S_Shelf	1.62123e-05	0.0328989	7.46974	0.421817	0.816131	0.676013	0.91708	0.967654	0.990167	0.283546	0.74369	0.597403
rs9560321	13	90067433	A	G	0.156	cg20291423	1	55350823	0.78636	16.0428	0.14803	3.55e-50	Y																	1	DHCR24;DHCR24;DHCR24;DHCR24;DHCR24;DHCR24;DHCR24;DHCR24;DHCR24;DHCR24;DHCR24;DHCR24	DHCR24	protein_coding;protein_coding;protein_coding;protein_coding;protein_coding;protein_coding;protein_coding;protein_coding;protein_coding;protein_coding;protein_coding;protein_coding	2046;2046;2018;1687;2036;1659;2046;1747;1741;2046;2046;1341	Body	N_Shore	N_Shore	3.74021e-05	0.04322	17.2328	0.499636	0.853411	0.0137036	0.289375	0.938461	0.98105	0.546811	0.878032	0.146403
rs1188848	6	139220791	G	A	0.44	cg19282952	6	139312528	0.46822	12.2638	0.06513	1.05e-31	N																	6						S_Shelf	S_Shelf	1.62123e-05	0.0328989	7.46974	0.421817	0.816131	0.676013	0.91708	0.967654	0.990167	0.283546	0.74369	0.597403
rs4429533	20	24902683	C	A	0.295	cg24351857	20	24899048	0.2259	5.83444	0.00558	7.95e-09	N																	20						Island	Island	2.09207e-05	0.0366507	9.63912	0.887597	0.976248	0.224767	0.684347	0.0267445	0.21827	0.556583	0.88177	0.586089
rs4716402	6	170187378	G	T	0.164	cg15627108	6	170189864	-0.32808	-5.9563	0.01023	3.92e-09	N																	6	LINC00242;LINC00574	C6orf208;C6orf122	lncRNA;lncRNA	9058;-289	TSS1500;Body	N_Shore	N_Shore	5.04649e-06	0.0229102	2.32515	0.456019	0.832986	0.738903	0.936683	0.193949	0.538291	0.65371	0.916271	0.109783
rs35757856	7	100960120	T	G	0.166	cg25290307	7	101005910	0.3486	5.6122	0.00451	2.79e-08	N																	7	COL26A1;COL26A1	EMID2	protein_coding;protein_coding	-246;-248	TSS1500	Island	Island	3.73445e-05	0.04322	17.2063	0.0375814	0.402973	0.589487	0.886611	0.416404	0.734378	0.300847	0.755515	0.0819661
rs9389638	6	139287999	T	A	0.463	cg19282952	6	139312528	0.4671	12.183	0.07256	2.41e-31	N																	6						S_Shelf	S_Shelf	1.62123e-05	0.0328989	7.46974	0.421817	0.816131	0.676013	0.91708	0.967654	0.990167	0.283546	0.74369	0.597403
rs9373224	6	139288924	T	G	0.463	cg19282952	6	139312528	0.4671	12.183	0.07256	2.41e-31	N																	6						S_Shelf	S_Shelf	1.62123e-05	0.0328989	7.46974	0.421817	0.816131	0.676013	0.91708	0.967654	0.990167	0.283546	0.74369	0.597403
rs1188830	6	139206417	T	C	0.446	cg19282952	6	139312528	0.46279	12.1514	0.06988	3.33e-31	N																	6						S_Shelf	S_Shelf	1.62123e-05	0.0328989	7.46974	0.421817	0.816131	0.676013	0.91708	0.967654	0.990167	0.283546	0.74369	0.597403
rs6917402	6	170211849	T	C	0.19	cg15627108	6	170189864	-0.29521	-5.66663	0.01034	2.06e-08	N																	6	LINC00242;LINC00574	C6orf208;C6orf122	lncRNA;lncRNA	9058;-289	TSS1500;Body	N_Shore	N_Shore	5.04649e-06	0.0229102	2.32515	0.456019	0.832986	0.738903	0.936683	0.193949	0.538291	0.65371	0.916271	0.109783
rs1188834	6	139209525	T	C	0.446	cg19282952	6	139312528	0.46279	12.1514	0.06988	3.33e-31	N																	6						S_Shelf	S_Shelf	1.62123e-05	0.0328989	7.46974	0.421817	0.816131	0.676013	0.91708	0.967654	0.990167	0.283546	0.74369	0.597403
rs1188835	6	139209759	C	T	0.446	cg19282952	6	139312528	0.46279	12.1514	0.06988	3.33e-31	N																	6						S_Shelf	S_Shelf	1.62123e-05	0.0328989	7.46974	0.421817	0.816131	0.676013	0.91708	0.967654	0.990167	0.283546	0.74369	0.597403
rs1188837	6	139210720	A	G	0.446	cg19282952	6	139312528	0.46279	12.1514	0.06988	3.33e-31	N																	6						S_Shelf	S_Shelf	1.62123e-05	0.0328989	7.46974	0.421817	0.816131	0.676013	0.91708	0.967654	0.990167	0.283546	0.74369	0.597403
rs66472461	6	139211986	I	R	0.446	cg19282952	6	139312528	0.46279	12.1514	0.06988	3.33e-31	N																	6						S_Shelf	S_Shelf	1.62123e-05	0.0328989	7.46974	0.421817	0.816131	0.676013	0.91708	0.967654	0.990167	0.283546	0.74369	0.597403
rs1188838	6	139213267	C	T	0.446	cg19282952	6	139312528	0.46279	12.1514	0.06988	3.33e-31	N																	6						S_Shelf	S_Shelf	1.62123e-05	0.0328989	7.46974	0.421817	0.816131	0.676013	0.91708	0.967654	0.990167	0.283546	0.74369	0.597403
rs1188841	6	139215378	A	G	0.446	cg19282952	6	139312528	0.46279	12.1514	0.06988	3.33e-31	N																	6						S_Shelf	S_Shelf	1.62123e-05	0.0328989	7.46974	0.421817	0.816131	0.676013	0.91708	0.967654	0.990167	0.283546	0.74369	0.597403
rs9387202	6	97708455	C	T	0.252	cg16511841	6	97730490	-0.28443	-7.56978	0.00415	1.07e-13	N																	6	AL589740.1;MMS22L;MMS22L;MMS22L;MMS22L;MMS22L;MMS22L;MMS22L	C6orf167;MIR548H3	lncRNA;protein_coding;protein_coding;protein_coding;protein_coding;protein_coding;protein_coding;protein_coding	-689;563;-60;597;604;-102;575;-1309	5'UTR;Body	N_Shore	N_Shore	3.57743e-05	0.0431837	16.4828	0.857246	0.969213	0.132985	0.586289	0.657845	0.871381	0.152944	0.627556	0.910675
rs2671895	5	419071	G	A	0.2	cg00049323	5	472564	-0.37474	-6.9554	0.00864	7.52e-12	N																	5	PP7080;PP7080;PP7080;PP7080;SLC9A3;SLC9A3;SLC9A3-AS1;SLC9A3-AS1	LOC25845	lncRNA;lncRNA;lncRNA;lncRNA;protein_coding;protein_coding;lncRNA;lncRNA	650;295;512;428;52001;51874;-787;-1299	Body	N_Shore	N_Shore	4.7765e-05	0.0499036	22.0075	0.959544	0.99152	0.0901673	0.521001	0.299457	0.644426	0.0776825	0.52189	0.157529
rs2698735	6	139222809	G	C	0.446	cg19282952	6	139312528	0.46279	12.1514	0.06988	3.33e-31	N																	6						S_Shelf	S_Shelf	1.62123e-05	0.0328989	7.46974	0.421817	0.816131	0.676013	0.91708	0.967654	0.990167	0.283546	0.74369	0.597403
rs1188864	6	139234544	T	C	0.446	cg19282952	6	139312528	0.46279	12.1514	0.06988	3.33e-31	N																	6						S_Shelf	S_Shelf	1.62123e-05	0.0328989	7.46974	0.421817	0.816131	0.676013	0.91708	0.967654	0.990167	0.283546	0.74369	0.597403
rs1143203	6	139237444	A	G	0.446	cg19282952	6	139312528	0.46279	12.1514	0.06988	3.33e-31	N																	6						S_Shelf	S_Shelf	1.62123e-05	0.0328989	7.46974	0.421817	0.816131	0.676013	0.91708	0.967654	0.990167	0.283546	0.74369	0.597403
rs1730377	6	139238198	C	G	0.446	cg19282952	6	139312528	0.46279	12.1514	0.06988	3.33e-31	N																	6						S_Shelf	S_Shelf	1.62123e-05	0.0328989	7.46974	0.421817	0.816131	0.676013	0.91708	0.967654	0.990167	0.283546	0.74369	0.597403
rs2504385	6	139322808	A	G	0.202	cg19282952	6	139312528	-0.54613	-12.117	0.11673	4.74e-31	N																	6						S_Shelf	S_Shelf	1.62123e-05	0.0328989	7.46974	0.421817	0.816131	0.676013	0.91708	0.967654	0.990167	0.283546	0.74369	0.597403
rs201846071	4	3493164	D	R	0.141	cg17812751	4	3478348	0.34253	5.5166	0.08123	4.72e-08	N																	4	DOK7;DOK7;DOK7;DOK7	DOK7;DOK7	protein_coding;protein_coding;protein_coding;protein_coding	13315;13310;13310;13310	Body;Body	S_Shore	S_Shelf	3.12439e-06	0.0190801	1.43955	0.839672	0.964813	0.334098	0.764134	0.732571	0.904898	0.773754	0.951175	0.146234
rs1861871	12	116356087	G	T	0.226	cg20169823	12	116354837	0.5627	10.745	0.03141	3.46e-25	N																	12						Island	Island	1.51745e-05	0.0319864	6.9916	0.150279	0.612447	0.201556	0.66445	0.0733146	0.34903	0.0328379	0.408346	0.40938
rs34731885	11	17499384	A	G	0.119	cg13185308	11	17498819	0.56021	8.25513	0.0205	6.59e-16	N																	11	ABCC8;ABCC8;ABCC8;ABCC8;ABCC8;ABCC8;ABCC8;ABCC8;ABCC8;ABCC8;ABCC8;ABCC8;ABCC8;ABCC8;ABCC8;ABCC8;ABCC8;ABCC8;ABCC8;ABCC8;ABCC8;ABCC8;ABCC8;ABCC8;ABCC8;ABCC8;ABCC8;ABCC8;ABCC8;ABCC8;AC124798.3;AC124798.3	ABCC8	protein_coding;protein_coding;protein_coding;protein_coding;protein_coding;protein_coding;protein_coding;protein_coding;protein_coding;protein_coding;protein_coding;protein_coding;protein_coding;protein_coding;protein_coding;protein_coding;protein_coding;protein_coding;protein_coding;protein_coding;protein_coding;protein_coding;protein_coding;protein_coding;protein_coding;protein_coding;protein_c…	-426;-426;-452;-616;-493;-464;-460;-541;-511;-426;-427;-392;-426;-430;-399;-414;-464;-428;-502;-427;-426;-487;-419;-427;-427;-437;-597;-427;-432;-399;677;341	TSS1500	S_Shore	S_Shore	9.21341e-06	0.0286826	4.24503	0.259396	0.713741	0.263485	0.715697	0.112057	0.423023	0.219865	0.693785	0.621565
rs12054728	5	180231452	T	C	0.103	cg13724780	5	180237085	0.70512	10.041	0.00422	2.24e-22	N																	5	AC022413.1;MGAT1;MGAT1;MGAT1;MGAT1;MGAT1;MGAT1;MGAT1;MGAT1;MGAT1;MGAT1;MGAT1;MGAT1;MGAT1;MGAT1;MGAT1;MGAT1;MGAT1	MGAT1;MGAT1;MGAT1	TEC;protein_coding;protein_coding;protein_coding;protein_coding;protein_coding;protein_coding;protein_coding;protein_coding;protein_coding;protein_coding;protein_coding;protein_coding;protein_coding;protein_coding;protein_coding;protein_coding;protein_coding	-316;5457;53;-255;-1326;-234;356;-209;43;5568;421;419;854;836;5457;5483;5496;5483	1stExon;TSS1500;5'UTR	Island	Island	1.85752e-05	0.0342338	8.55845	0.247009	0.704494	0.755912	0.941837	0.84332	0.948086	0.772029	0.950793	0.266918
rs57998917	17	79198941	A	G	0.024	cg10561598	17	79183386	-0.78617	-5.65463	0.19171	2.2e-08	N																	17	CEP131;CEP131;CEP131;CEP131	AZI1;AZI1	protein_coding;protein_coding;protein_coding;protein_coding	13414;13360;13380;13345	Body;Body	Island	Island	1.20785e-05	0.0298926	5.56512	0.00601686	0.231175	0.0214653	0.333454	0.985954	0.995921	0.858476	0.971745	0.258066
rs2498635	6	139328660	T	C	0.237	cg19282952	6	139312528	-0.51324	-11.9993	0.1072	1.58e-30	N																	6						S_Shelf	S_Shelf	1.62123e-05	0.0328989	7.46974	0.421817	0.816131	0.676013	0.91708	0.967654	0.990167	0.283546	0.74369	0.597403
rs2373847	7	150361723	C	T	0.231	cg24249248	7	150434541	0.74948	15.9753	0.015	7.99e-50	N																	7	GIMAP1-GIMAP5;GIMAP5;GIMAP5;GIMAP5;GIMAP5;GIMAP5;GIMAP5	GIMAP5;GIMAP5	protein_coding;protein_coding;protein_coding;protein_coding;protein_coding;protein_coding;protein_coding	20785;105;-174;-199;-157;-156;15200	1stExon;5'UTR			1.16285e-05	0.0298926	5.35779	0.0771266	0.502541	0.682833	0.919579	0.865048	0.956175	0.903448	0.981284	0.0297957
rs58982582	5	180232515	G	A	0.103	cg13724780	5	180237085	0.70512	10.041	0.00422	2.24e-22	N																	5	AC022413.1;MGAT1;MGAT1;MGAT1;MGAT1;MGAT1;MGAT1;MGAT1;MGAT1;MGAT1;MGAT1;MGAT1;MGAT1;MGAT1;MGAT1;MGAT1;MGAT1;MGAT1	MGAT1;MGAT1;MGAT1	TEC;protein_coding;protein_coding;protein_coding;protein_coding;protein_coding;protein_coding;protein_coding;protein_coding;protein_coding;protein_coding;protein_coding;protein_coding;protein_coding;protein_coding;protein_coding;protein_coding;protein_coding	-316;5457;53;-255;-1326;-234;356;-209;43;5568;421;419;854;836;5457;5483;5496;5483	1stExon;TSS1500;5'UTR	Island	Island	1.85752e-05	0.0342338	8.55845	0.247009	0.704494	0.755912	0.941837	0.84332	0.948086	0.772029	0.950793	0.266918
rs12579640	12	116362694	G	A	0.198	cg20169823	12	116354837	0.58691	10.4756	0.02876	4.28e-24	N																	12						Island	Island	1.51745e-05	0.0319864	6.9916	0.150279	0.612447	0.201556	0.66445	0.0733146	0.34903	0.0328379	0.408346	0.40938
rs115460150	2	23896434	A	C	0.091	cg19788941	2	23907989	-0.3941	-5.41361	0.04883	8.26e-08	N																	2	AC009242.1;AC009242.1;KLHL29;KLHL29	KLHL29	lncRNA;lncRNA;protein_coding;protein_coding	335;335;42727;299940	Body			9.74901e-06	0.0293103	4.49181	0.00239121	0.173284	0.518043	0.858937	0.830184	0.943248	0.732238	0.93976	0.267713
rs111790379	12	124022967	T	C	0.119	cg06735598	12	124196148	-0.37273	-5.68429	0.0692	1.86e-08	N																	12	ATP6V0A2;ATP6V0A2;ATP6V0A2;ATP6V0A2;ATP6V0A2	ATP6V0A2	protein_coding;protein_coding;protein_coding;protein_coding;protein_coding	-752;-934;-755;-846;-982	TSS1500	N_Shore	N_Shore	4.50161e-06	0.0220352	2.0741	0.761284	0.944289	0.786743	0.950275	0.227337	0.575742	0.49834	0.858312	0.579496
rs28691687	12	124023020	T	C	0.119	cg06735598	12	124196148	-0.37273	-5.68429	0.0692	1.86e-08	N																	12	ATP6V0A2;ATP6V0A2;ATP6V0A2;ATP6V0A2;ATP6V0A2	ATP6V0A2	protein_coding;protein_coding;protein_coding;protein_coding;protein_coding	-752;-934;-755;-846;-982	TSS1500	N_Shore	N_Shore	4.50161e-06	0.0220352	2.0741	0.761284	0.944289	0.786743	0.950275	0.227337	0.575742	0.49834	0.858312	0.579496
rs145594864	12	124024519	A	G	0.119	cg06735598	12	124196148	-0.37273	-5.68429	0.0692	1.86e-08	N																	12	ATP6V0A2;ATP6V0A2;ATP6V0A2;ATP6V0A2;ATP6V0A2	ATP6V0A2	protein_coding;protein_coding;protein_coding;protein_coding;protein_coding	-752;-934;-755;-846;-982	TSS1500	N_Shore	N_Shore	4.50161e-06	0.0220352	2.0741	0.761284	0.944289	0.786743	0.950275	0.227337	0.575742	0.49834	0.858312	0.579496
rs6488879	12	124027372	T	G	0.119	cg06735598	12	124196148	-0.37273	-5.68429	0.0692	1.86e-08	N																	12	ATP6V0A2;ATP6V0A2;ATP6V0A2;ATP6V0A2;ATP6V0A2	ATP6V0A2	protein_coding;protein_coding;protein_coding;protein_coding;protein_coding	-752;-934;-755;-846;-982	TSS1500	N_Shore	N_Shore	4.50161e-06	0.0220352	2.0741	0.761284	0.944289	0.786743	0.950275	0.227337	0.575742	0.49834	0.858312	0.579496
rs111516966	12	124035781	A	G	0.119	cg06735598	12	124196148	-0.37273	-5.68429	0.0692	1.86e-08	N																	12	ATP6V0A2;ATP6V0A2;ATP6V0A2;ATP6V0A2;ATP6V0A2	ATP6V0A2	protein_coding;protein_coding;protein_coding;protein_coding;protein_coding	-752;-934;-755;-846;-982	TSS1500	N_Shore	N_Shore	4.50161e-06	0.0220352	2.0741	0.761284	0.944289	0.786743	0.950275	0.227337	0.575742	0.49834	0.858312	0.579496
rs144841076	12	124038455	D	R	0.119	cg06735598	12	124196148	-0.37273	-5.68429	0.0692	1.86e-08	N																	12	ATP6V0A2;ATP6V0A2;ATP6V0A2;ATP6V0A2;ATP6V0A2	ATP6V0A2	protein_coding;protein_coding;protein_coding;protein_coding;protein_coding	-752;-934;-755;-846;-982	TSS1500	N_Shore	N_Shore	4.50161e-06	0.0220352	2.0741	0.761284	0.944289	0.786743	0.950275	0.227337	0.575742	0.49834	0.858312	0.579496
rs146502362	12	124041729	C	G	0.119	cg06735598	12	124196148	-0.37273	-5.68429	0.0692	1.86e-08	N																	12	ATP6V0A2;ATP6V0A2;ATP6V0A2;ATP6V0A2;ATP6V0A2	ATP6V0A2	protein_coding;protein_coding;protein_coding;protein_coding;protein_coding	-752;-934;-755;-846;-982	TSS1500	N_Shore	N_Shore	4.50161e-06	0.0220352	2.0741	0.761284	0.944289	0.786743	0.950275	0.227337	0.575742	0.49834	0.858312	0.579496
rs188848881	12	124042516	A	G	0.119	cg06735598	12	124196148	-0.37273	-5.68429	0.0692	1.86e-08	N																	12	ATP6V0A2;ATP6V0A2;ATP6V0A2;ATP6V0A2;ATP6V0A2	ATP6V0A2	protein_coding;protein_coding;protein_coding;protein_coding;protein_coding	-752;-934;-755;-846;-982	TSS1500	N_Shore	N_Shore	4.50161e-06	0.0220352	2.0741	0.761284	0.944289	0.786743	0.950275	0.227337	0.575742	0.49834	0.858312	0.579496
rs145435245	12	124045490	D	R	0.119	cg06735598	12	124196148	-0.37273	-5.68429	0.0692	1.86e-08	N																	12	ATP6V0A2;ATP6V0A2;ATP6V0A2;ATP6V0A2;ATP6V0A2	ATP6V0A2	protein_coding;protein_coding;protein_coding;protein_coding;protein_coding	-752;-934;-755;-846;-982	TSS1500	N_Shore	N_Shore	4.50161e-06	0.0220352	2.0741	0.761284	0.944289	0.786743	0.950275	0.227337	0.575742	0.49834	0.858312	0.579496
rs143130669	12	124046424	T	C	0.119	cg06735598	12	124196148	-0.37273	-5.68429	0.0692	1.86e-08	N																	12	ATP6V0A2;ATP6V0A2;ATP6V0A2;ATP6V0A2;ATP6V0A2	ATP6V0A2	protein_coding;protein_coding;protein_coding;protein_coding;protein_coding	-752;-934;-755;-846;-982	TSS1500	N_Shore	N_Shore	4.50161e-06	0.0220352	2.0741	0.761284	0.944289	0.786743	0.950275	0.227337	0.575742	0.49834	0.858312	0.579496
rs10082874	12	124051951	A	G	0.119	cg06735598	12	124196148	-0.37273	-5.68429	0.0692	1.86e-08	N																	12	ATP6V0A2;ATP6V0A2;ATP6V0A2;ATP6V0A2;ATP6V0A2	ATP6V0A2	protein_coding;protein_coding;protein_coding;protein_coding;protein_coding	-752;-934;-755;-846;-982	TSS1500	N_Shore	N_Shore	4.50161e-06	0.0220352	2.0741	0.761284	0.944289	0.786743	0.950275	0.227337	0.575742	0.49834	0.858312	0.579496
rs2458449	12	124053767	C	T	0.119	cg06735598	12	124196148	-0.37273	-5.68429	0.0692	1.86e-08	N																	12	ATP6V0A2;ATP6V0A2;ATP6V0A2;ATP6V0A2;ATP6V0A2	ATP6V0A2	protein_coding;protein_coding;protein_coding;protein_coding;protein_coding	-752;-934;-755;-846;-982	TSS1500	N_Shore	N_Shore	4.50161e-06	0.0220352	2.0741	0.761284	0.944289	0.786743	0.950275	0.227337	0.575742	0.49834	0.858312	0.579496
rs786455	12	124054766	T	C	0.119	cg06735598	12	124196148	-0.37273	-5.68429	0.0692	1.86e-08	N																	12	ATP6V0A2;ATP6V0A2;ATP6V0A2;ATP6V0A2;ATP6V0A2	ATP6V0A2	protein_coding;protein_coding;protein_coding;protein_coding;protein_coding	-752;-934;-755;-846;-982	TSS1500	N_Shore	N_Shore	4.50161e-06	0.0220352	2.0741	0.761284	0.944289	0.786743	0.950275	0.227337	0.575742	0.49834	0.858312	0.579496
rs11615043	12	124056715	C	G	0.119	cg06735598	12	124196148	-0.37273	-5.68429	0.0692	1.86e-08	N																	12	ATP6V0A2;ATP6V0A2;ATP6V0A2;ATP6V0A2;ATP6V0A2	ATP6V0A2	protein_coding;protein_coding;protein_coding;protein_coding;protein_coding	-752;-934;-755;-846;-982	TSS1500	N_Shore	N_Shore	4.50161e-06	0.0220352	2.0741	0.761284	0.944289	0.786743	0.950275	0.227337	0.575742	0.49834	0.858312	0.579496
rs28712858	12	124007762	C	T	0.39	cg06735598	12	124196148	-0.47594	-11.3893	0.05614	7.03e-28	N																	12	ATP6V0A2;ATP6V0A2;ATP6V0A2;ATP6V0A2;ATP6V0A2	ATP6V0A2	protein_coding;protein_coding;protein_coding;protein_coding;protein_coding	-752;-934;-755;-846;-982	TSS1500	N_Shore	N_Shore	4.50161e-06	0.0220352	2.0741	0.761284	0.944289	0.786743	0.950275	0.227337	0.575742	0.49834	0.858312	0.579496
rs28707421	12	124010185	T	C	0.39	cg06735598	12	124196148	-0.47594	-11.3893	0.05614	7.03e-28	N																	12	ATP6V0A2;ATP6V0A2;ATP6V0A2;ATP6V0A2;ATP6V0A2	ATP6V0A2	protein_coding;protein_coding;protein_coding;protein_coding;protein_coding	-752;-934;-755;-846;-982	TSS1500	N_Shore	N_Shore	4.50161e-06	0.0220352	2.0741	0.761284	0.944289	0.786743	0.950275	0.227337	0.575742	0.49834	0.858312	0.579496
rs1611989	11	111456299	A	G	0.31	cg22437258	11	111473054	0.34431	7.54226	0.00141	1.3e-13	N																	11	SIK2	SIK2	protein_coding	-119	TSS200	Island	Island	2.04799e-05	0.0361533	9.43602	0.450891	0.830579	0.602092	0.891308	0.168415	0.506534	0.977373	0.995774	0.667721
rs4665626	2	23883120	A	T	0.079	cg19788941	2	23907989	-0.43313	-5.64018	0.04608	2.39e-08	N																	2	AC009242.1;AC009242.1;KLHL29;KLHL29	KLHL29	lncRNA;lncRNA;protein_coding;protein_coding	335;335;42727;299940	Body			9.74901e-06	0.0293103	4.49181	0.00239121	0.173284	0.518043	0.858937	0.830184	0.943248	0.732238	0.93976	0.267713
rs9588612	13	90103653	G	A	0.33	cg20291423	1	55350823	0.24948	5.77971	0.06163	1.09e-08	Y																	1	DHCR24;DHCR24;DHCR24;DHCR24;DHCR24;DHCR24;DHCR24;DHCR24;DHCR24;DHCR24;DHCR24;DHCR24	DHCR24	protein_coding;protein_coding;protein_coding;protein_coding;protein_coding;protein_coding;protein_coding;protein_coding;protein_coding;protein_coding;protein_coding;protein_coding	2046;2046;2018;1687;2036;1659;2046;1747;1741;2046;2046;1341	Body	N_Shore	N_Shore	3.74021e-05	0.04322	17.2328	0.499636	0.853411	0.0137036	0.289375	0.938461	0.98105	0.546811	0.878032	0.146403
rs12111764	7	150347185	T	G	0.33	cg24249248	7	150434541	0.51376	11.7168	0.01327	2.73e-29	N																	7	GIMAP1-GIMAP5;GIMAP5;GIMAP5;GIMAP5;GIMAP5;GIMAP5;GIMAP5	GIMAP5;GIMAP5	protein_coding;protein_coding;protein_coding;protein_coding;protein_coding;protein_coding;protein_coding	20785;105;-174;-199;-157;-156;15200	1stExon;5'UTR			1.16285e-05	0.0298926	5.35779	0.0771266	0.502541	0.682833	0.919579	0.865048	0.956175	0.903448	0.981284	0.0297957
rs74622447	13	89370220	T	A	0.026	cg20291423	1	55350823	0.74756	6.09496	0	1.73e-09	Y																	1	DHCR24;DHCR24;DHCR24;DHCR24;DHCR24;DHCR24;DHCR24;DHCR24;DHCR24;DHCR24;DHCR24;DHCR24	DHCR24	protein_coding;protein_coding;protein_coding;protein_coding;protein_coding;protein_coding;protein_coding;protein_coding;protein_coding;protein_coding;protein_coding;protein_coding	2046;2046;2018;1687;2036;1659;2046;1747;1741;2046;2046;1341	Body	N_Shore	N_Shore	3.74021e-05	0.04322	17.2328	0.499636	0.853411	0.0137036	0.289375	0.938461	0.98105	0.546811	0.878032	0.146403
rs2292113	19	48800791	G	A	0.378	cg22758189	19	48801424	0.26072	5.52901	0.01189	4.41e-08	N																	19	CCDC114;CCDC114;CCDC114;CCDC114;CCDC114	CCDC114	protein_coding;protein_coding;protein_coding;protein_coding;protein_coding	21909;23707;5235;23181;23805	Body		S_Shore	1.85143e-05	0.0342338	8.53035	0.392409	0.800774	0.435864	0.820986	0.0623137	0.324355	0.856623	0.971333	0.333585
rs200230740	7	66304035	D	R	0.2	cg12165864	7	66369176	-0.35244	-7.23165	0.02597	1.15e-12	N																	7	LINC02604		lncRNA	1332		Island	Island	3.06312e-06	0.0190801	1.41132	0.403912	0.806478	0.0235418	0.343268	0.000571996	0.0316664	0.395198	0.80918	0.84335
rs80127419	5	415906	A	G	0.203	cg00049323	5	472564	-0.41994	-8.15753	0.01119	1.39e-15	N																	5	PP7080;PP7080;PP7080;PP7080;SLC9A3;SLC9A3;SLC9A3-AS1;SLC9A3-AS1	LOC25845	lncRNA;lncRNA;lncRNA;lncRNA;protein_coding;protein_coding;lncRNA;lncRNA	650;295;512;428;52001;51874;-787;-1299	Body	N_Shore	N_Shore	4.7765e-05	0.0499036	22.0075	0.959544	0.99152	0.0901673	0.521001	0.299457	0.644426	0.0776825	0.52189	0.157529
rs72663878	1	29116651	A	C	0.238	cg18141828	1	29139121	-0.35641	-7.11142	0.0023	2.63e-12	N																	1	OPRD1;OPRD1	OPRD1	protein_coding;protein_coding	439;467	1stExon	Island	Island	4.42261e-05	0.0482801	20.3769	0.829538	0.962139	0.22536	0.684869	0.004913	0.0959576	0.126656	0.596228	0.337441
rs9495321	6	139362630	A	G	0.412	cg19282952	6	139312528	-0.25635	-6.30969	0.03609	4.72e-10	N																	6						S_Shelf	S_Shelf	1.62123e-05	0.0328989	7.46974	0.421817	0.816131	0.676013	0.91708	0.967654	0.990167	0.283546	0.74369	0.597403
rs76497819	10	7519906	G	C	0.062	cg06691250	10	7517807	0.97412	11.7508	0.13229	1.94e-29	N																	10								1.80346e-05	0.0341677	8.30936	0.810161	0.957473	0.293365	0.736753	0.164972	0.501863	0.0828325	0.5311	0.533808
rs150428002	6	158097168	C	A	0.015	cg10525394	6	158097037	-1.53382	-8.60427	0	4.29e-17	N																	6	ZDHHC14		protein_coding	294815		S_Shelf	S_Shelf	4.93769e-06	0.0229102	2.27501	0.714011	0.93067	0.104437	0.544499	0.024017	0.207472	0.665455	0.920083	0.975513
rs72711366	5	418093	G	A	0.154	cg00049323	5	472564	-0.47068	-8.15439	0.01187	1.42e-15	N																	5	PP7080;PP7080;PP7080;PP7080;SLC9A3;SLC9A3;SLC9A3-AS1;SLC9A3-AS1	LOC25845	lncRNA;lncRNA;lncRNA;lncRNA;protein_coding;protein_coding;lncRNA;lncRNA	650;295;512;428;52001;51874;-787;-1299	Body	N_Shore	N_Shore	4.7765e-05	0.0499036	22.0075	0.959544	0.99152	0.0901673	0.521001	0.299457	0.644426	0.0776825	0.52189	0.157529
rs148601155	4	182160359	C	T	0.026	cg17940256	2	65179622	0.59046	5.41494	0	8.2e-08	Y																	2	LINC02245;LINC02245		lncRNA;lncRNA	103681;-439				2.72141e-05	0.0398928	12.5388	0.520627	0.862312	0.138641	0.593758	0.670236	0.877344	0.677875	0.923797	0.166379
rs630002	11	111377758	G	A	0.395	cg22437258	11	111473054	0.27174	5.97809	0.00066	3.45e-09	N																	11	SIK2	SIK2	protein_coding	-119	TSS200	Island	Island	2.04799e-05	0.0361533	9.43602	0.450891	0.830579	0.602092	0.891308	0.168415	0.506534	0.977373	0.995774	0.667721
rs35337501	7	101055472	T	C	0.238	cg25290307	7	101005910	0.44471	8.4085	0.00509	2.01e-16	N																	7	COL26A1;COL26A1	EMID2	protein_coding;protein_coding	-246;-248	TSS1500	Island	Island	3.73445e-05	0.04322	17.2063	0.0375814	0.402973	0.589487	0.886611	0.416404	0.734378	0.300847	0.755515	0.0819661
rs34902350	13	89358288	G	T	0.164	cg20291423	1	55350823	0.32369	5.75543	0.02147	1.25e-08	Y																	1	DHCR24;DHCR24;DHCR24;DHCR24;DHCR24;DHCR24;DHCR24;DHCR24;DHCR24;DHCR24;DHCR24;DHCR24	DHCR24	protein_coding;protein_coding;protein_coding;protein_coding;protein_coding;protein_coding;protein_coding;protein_coding;protein_coding;protein_coding;protein_coding;protein_coding	2046;2046;2018;1687;2036;1659;2046;1747;1741;2046;2046;1341	Body	N_Shore	N_Shore	3.74021e-05	0.04322	17.2328	0.499636	0.853411	0.0137036	0.289375	0.938461	0.98105	0.546811	0.878032	0.146403
rs6961898	7	100931873	T	C	0.471	cg25290307	7	101005910	-0.29709	-6.68997	0.00513	4.3e-11	N																	7	COL26A1;COL26A1	EMID2	protein_coding;protein_coding	-246;-248	TSS1500	Island	Island	3.73445e-05	0.04322	17.2063	0.0375814	0.402973	0.589487	0.886611	0.416404	0.734378	0.300847	0.755515	0.0819661
rs28634513	7	128554075	T	C	0.175	cg06766541	7	128556540	-0.53342	-9.98123	0.02063	3.82e-22	N																	7						Island	Island	4.50032e-05	0.0484476	20.735	0.572753	0.88372	0.0771286	0.496632	0.0615009	0.322442	0.858589	0.971763	0.691642
rs2698738	6	139226738	T	C	0.478	cg19282952	6	139312528	0.45257	11.7429	0.07309	2.1e-29	N																	6						S_Shelf	S_Shelf	1.62123e-05	0.0328989	7.46974	0.421817	0.816131	0.676013	0.91708	0.967654	0.990167	0.283546	0.74369	0.597403
rs1188866	6	139227575	A	G	0.478	cg19282952	6	139312528	0.45257	11.7429	0.07309	2.1e-29	N																	6						S_Shelf	S_Shelf	1.62123e-05	0.0328989	7.46974	0.421817	0.816131	0.676013	0.91708	0.967654	0.990167	0.283546	0.74369	0.597403
rs1188870	6	139230423	T	A	0.478	cg19282952	6	139312528	0.45257	11.7429	0.07309	2.1e-29	N																	6						S_Shelf	S_Shelf	1.62123e-05	0.0328989	7.46974	0.421817	0.816131	0.676013	0.91708	0.967654	0.990167	0.283546	0.74369	0.597403
rs56332811	7	128545467	T	C	0.176	cg06766541	7	128556540	-0.53439	-9.96696	0.02198	4.34e-22	N																	7						Island	Island	4.50032e-05	0.0484476	20.735	0.572753	0.88372	0.0771286	0.496632	0.0615009	0.322442	0.858589	0.971763	0.691642
rs56144153	7	128544133	T	G	0.177	cg06766541	7	128556540	-0.53123	-9.95636	0.02046	4.77e-22	N																	7						Island	Island	4.50032e-05	0.0484476	20.735	0.572753	0.88372	0.0771286	0.496632	0.0615009	0.322442	0.858589	0.971763	0.691642
rs200858271	7	66281803	D	R	0.267	cg12165864	7	66369176	-0.36659	-8.4286	0.02513	1.72e-16	N																	7	LINC02604		lncRNA	1332		Island	Island	3.06312e-06	0.0190801	1.41132	0.403912	0.806478	0.0235418	0.343268	0.000571996	0.0316664	0.395198	0.80918	0.84335
rs156674	19	48822529	C	T	0.378	cg22758189	19	48801424	0.26307	5.58094	0.01189	3.32e-08	N																	19	CCDC114;CCDC114;CCDC114;CCDC114;CCDC114	CCDC114	protein_coding;protein_coding;protein_coding;protein_coding;protein_coding	21909;23707;5235;23181;23805	Body		S_Shore	1.85143e-05	0.0342338	8.53035	0.392409	0.800774	0.435864	0.820986	0.0623137	0.324355	0.856623	0.971333	0.333585
rs61936916	12	116361690	C	T	0.186	cg20169823	12	116354837	0.57916	10.1629	0.02831	7.48e-23	N																	12						Island	Island	1.51745e-05	0.0319864	6.9916	0.150279	0.612447	0.201556	0.66445	0.0733146	0.34903	0.0328379	0.408346	0.40938
rs202067497	7	128548292	D	R	0.184	cg06766541	7	128556540	-0.52113	-9.92156	0.02022	6.5e-22	N																	7						Island	Island	4.50032e-05	0.0484476	20.735	0.572753	0.88372	0.0771286	0.496632	0.0615009	0.322442	0.858589	0.971763	0.691642
rs12619	6	139225925	T	G	0.458	cg19282952	6	139312528	0.44461	11.5963	0.06954	9.08e-29	N																	6						S_Shelf	S_Shelf	1.62123e-05	0.0328989	7.46974	0.421817	0.816131	0.676013	0.91708	0.967654	0.990167	0.283546	0.74369	0.597403
rs2698741	6	139237644	A	G	0.458	cg19282952	6	139312528	0.44461	11.5963	0.06954	9.08e-29	N																	6						S_Shelf	S_Shelf	1.62123e-05	0.0328989	7.46974	0.421817	0.816131	0.676013	0.91708	0.967654	0.990167	0.283546	0.74369	0.597403
rs914312	20	24896681	T	A	0.31	cg24351857	20	24899048	0.20771	5.47072	0.00571	6.07e-08	N																	20						Island	Island	2.09207e-05	0.0366507	9.63912	0.887597	0.976248	0.224767	0.684347	0.0267445	0.21827	0.556583	0.88177	0.586089
rs7352631	20	24901253	T	C	0.296	cg24351857	20	24899048	0.22307	5.79063	0.00563	1.02e-08	N																	20						Island	Island	2.09207e-05	0.0366507	9.63912	0.887597	0.976248	0.224767	0.684347	0.0267445	0.21827	0.556583	0.88177	0.586089
rs36069038	12	124006278	A	G	0.383	cg06735598	12	124196148	-0.47687	-11.2757	0.05671	2.14e-27	N																	12	ATP6V0A2;ATP6V0A2;ATP6V0A2;ATP6V0A2;ATP6V0A2	ATP6V0A2	protein_coding;protein_coding;protein_coding;protein_coding;protein_coding	-752;-934;-755;-846;-982	TSS1500	N_Shore	N_Shore	4.50161e-06	0.0220352	2.0741	0.761284	0.944289	0.786743	0.950275	0.227337	0.575742	0.49834	0.858312	0.579496
rs2706268	12	124305573	C	G	0.412	cg06735598	12	124196148	-0.25225	-5.66906	0.0291	2.03e-08	N																	12	ATP6V0A2;ATP6V0A2;ATP6V0A2;ATP6V0A2;ATP6V0A2	ATP6V0A2	protein_coding;protein_coding;protein_coding;protein_coding;protein_coding	-752;-934;-755;-846;-982	TSS1500	N_Shore	N_Shore	4.50161e-06	0.0220352	2.0741	0.761284	0.944289	0.786743	0.950275	0.227337	0.575742	0.49834	0.858312	0.579496
rs35987451	7	66304022	C	T	0.209	cg12165864	7	66369176	-0.31903	-6.57641	0.02175	8.9e-11	N																	7	LINC02604		lncRNA	1332		Island	Island	3.06312e-06	0.0190801	1.41132	0.403912	0.806478	0.0235418	0.343268	0.000571996	0.0316664	0.395198	0.80918	0.84335
rs6467216	7	128545728	T	C	0.181	cg06766541	7	128556540	-0.52062	-9.87986	0.0203	9.41e-22	N																	7						Island	Island	4.50032e-05	0.0484476	20.735	0.572753	0.88372	0.0771286	0.496632	0.0615009	0.322442	0.858589	0.971763	0.691642
rs58072284	5	180232480	G	A	0.104	cg13724780	5	180237085	0.6868	9.79213	0.00422	2.04e-21	N																	5	AC022413.1;MGAT1;MGAT1;MGAT1;MGAT1;MGAT1;MGAT1;MGAT1;MGAT1;MGAT1;MGAT1;MGAT1;MGAT1;MGAT1;MGAT1;MGAT1;MGAT1;MGAT1	MGAT1;MGAT1;MGAT1	TEC;protein_coding;protein_coding;protein_coding;protein_coding;protein_coding;protein_coding;protein_coding;protein_coding;protein_coding;protein_coding;protein_coding;protein_coding;protein_coding;protein_coding;protein_coding;protein_coding;protein_coding	-316;5457;53;-255;-1326;-234;356;-209;43;5568;421;419;854;836;5457;5483;5496;5483	1stExon;TSS1500;5'UTR	Island	Island	1.85752e-05	0.0342338	8.55845	0.247009	0.704494	0.755912	0.941837	0.84332	0.948086	0.772029	0.950793	0.266918
rs28496079	12	124006841	C	T	0.389	cg06735598	12	124196148	-0.47309	-11.2595	0.05506	2.5e-27	N																	12	ATP6V0A2;ATP6V0A2;ATP6V0A2;ATP6V0A2;ATP6V0A2	ATP6V0A2	protein_coding;protein_coding;protein_coding;protein_coding;protein_coding	-752;-934;-755;-846;-982	TSS1500	N_Shore	N_Shore	4.50161e-06	0.0220352	2.0741	0.761284	0.944289	0.786743	0.950275	0.227337	0.575742	0.49834	0.858312	0.579496
rs3733749	5	180235575	T	C	0.086	cg13724780	5	180237085	0.80068	10.6778	0	6.51e-25	N																	5	AC022413.1;MGAT1;MGAT1;MGAT1;MGAT1;MGAT1;MGAT1;MGAT1;MGAT1;MGAT1;MGAT1;MGAT1;MGAT1;MGAT1;MGAT1;MGAT1;MGAT1;MGAT1	MGAT1;MGAT1;MGAT1	TEC;protein_coding;protein_coding;protein_coding;protein_coding;protein_coding;protein_coding;protein_coding;protein_coding;protein_coding;protein_coding;protein_coding;protein_coding;protein_coding;protein_coding;protein_coding;protein_coding;protein_coding	-316;5457;53;-255;-1326;-234;356;-209;43;5568;421;419;854;836;5457;5483;5496;5483	1stExon;TSS1500;5'UTR	Island	Island	1.85752e-05	0.0342338	8.55845	0.247009	0.704494	0.755912	0.941837	0.84332	0.948086	0.772029	0.950793	0.266918
rs67114184	7	128548254	I	R	0.179	cg06766541	7	128556540	-0.52502	-9.85253	0.02021	1.2e-21	N																	7						Island	Island	4.50032e-05	0.0484476	20.735	0.572753	0.88372	0.0771286	0.496632	0.0615009	0.322442	0.858589	0.971763	0.691642
rs113034028	2	23879522	A	G	0.067	cg19788941	2	23907989	-0.4644	-5.5992	0.04857	3e-08	N																	2	AC009242.1;AC009242.1;KLHL29;KLHL29	KLHL29	lncRNA;lncRNA;protein_coding;protein_coding	335;335;42727;299940	Body			9.74901e-06	0.0293103	4.49181	0.00239121	0.173284	0.518043	0.858937	0.830184	0.943248	0.732238	0.93976	0.267713
rs2674505	12	124306729	G	A	0.412	cg06735598	12	124196148	-0.25215	-5.66167	0.02909	2.12e-08	N																	12	ATP6V0A2;ATP6V0A2;ATP6V0A2;ATP6V0A2;ATP6V0A2	ATP6V0A2	protein_coding;protein_coding;protein_coding;protein_coding;protein_coding	-752;-934;-755;-846;-982	TSS1500	N_Shore	N_Shore	4.50161e-06	0.0220352	2.0741	0.761284	0.944289	0.786743	0.950275	0.227337	0.575742	0.49834	0.858312	0.579496
rs1592937	5	180614665	A	G	0.312	cg18463001	5	180611085	-0.26875	-5.74033	0.00199	1.36e-08	N																	5	LINC01962		lncRNA	7306		S_Shore	S_Shore	1.70429e-06	0.0162199	0.785244	0.275327	0.726349	0.287506	0.732828	0.22079	0.568838	0.143161	0.61647	0.0636997
rs1976297	7	128545855	C	A	0.183	cg06766541	7	128556540	-0.51667	-9.81401	0.02014	1.68e-21	N																	7						Island	Island	4.50032e-05	0.0484476	20.735	0.572753	0.88372	0.0771286	0.496632	0.0615009	0.322442	0.858589	0.971763	0.691642
rs55902134	7	128543117	A	C	0.178	cg06766541	7	128556540	-0.52076	-9.79661	0.02019	1.96e-21	N																	7						Island	Island	4.50032e-05	0.0484476	20.735	0.572753	0.88372	0.0771286	0.496632	0.0615009	0.322442	0.858589	0.971763	0.691642
rs11975930	7	128542982	A	G	0.183	cg06766541	7	128556540	-0.51329	-9.78779	0.01996	2.12e-21	N																	7						Island	Island	4.50032e-05	0.0484476	20.735	0.572753	0.88372	0.0771286	0.496632	0.0615009	0.322442	0.858589	0.971763	0.691642
rs12198333	6	3720323	C	G	0.125	cg05411199	6	3749715	0.3562	5.81388	0.06357	8.94e-09	N																	6	PXDC1;PXDC1;PXDC1	C6orf145	protein_coding;protein_coding;protein_coding	2233;2052;2049	Body	N_Shore	N_Shore	1.35857e-05	0.0314155	6.25953	0.00144242	0.14738	0.534643	0.865913	0.00219114	0.0635581	0.682318	0.925227	0.778364
rs6974779	7	128545060	G	A	0.183	cg06766541	7	128556540	-0.51329	-9.78779	0.01996	2.12e-21	N																	7						Island	Island	4.50032e-05	0.0484476	20.735	0.572753	0.88372	0.0771286	0.496632	0.0615009	0.322442	0.858589	0.971763	0.691642
rs6975246	7	128545143	A	G	0.183	cg06766541	7	128556540	-0.51329	-9.78779	0.01996	2.12e-21	N																	7						Island	Island	4.50032e-05	0.0484476	20.735	0.572753	0.88372	0.0771286	0.496632	0.0615009	0.322442	0.858589	0.971763	0.691642
rs75709678	7	128550577	T	C	0.178	cg06766541	7	128556540	-0.51993	-9.78588	0.01952	2.16e-21	N																	7						Island	Island	4.50032e-05	0.0484476	20.735	0.572753	0.88372	0.0771286	0.496632	0.0615009	0.322442	0.858589	0.971763	0.691642
rs11810934	1	3363011	G	A	0.03	cg04107318	17	16757356	0.69569	5.40423	0	8.69e-08	Y																	17	COTL1P1;KRT17P4;KRT17P4;KRT17P4		processed_pseudogene;transcribed_unprocessed_pseudogene;transcribed_unprocessed_pseudogene;transcribed_unprocessed_pseudogene	107;-1379;-1265;-1264				2.01727e-06	0.0169305	0.929446	0.240691	0.699445	0.950428	0.989621	0.348488	0.685271	0.734988	0.940441	0.830127
rs200907923	5	475337	D	R	0.307	cg00049323	5	472564	-0.47092	-10.5719	0.01174	1.75e-24	N																	5	PP7080;PP7080;PP7080;PP7080;SLC9A3;SLC9A3;SLC9A3-AS1;SLC9A3-AS1	LOC25845	lncRNA;lncRNA;lncRNA;lncRNA;protein_coding;protein_coding;lncRNA;lncRNA	650;295;512;428;52001;51874;-787;-1299	Body	N_Shore	N_Shore	4.7765e-05	0.0499036	22.0075	0.959544	0.99152	0.0901673	0.521001	0.299457	0.644426	0.0776825	0.52189	0.157529
rs35141299	1	3363963	T	A	0.03	cg04107318	17	16757356	0.69569	5.40423	0	8.69e-08	Y																	17	COTL1P1;KRT17P4;KRT17P4;KRT17P4		processed_pseudogene;transcribed_unprocessed_pseudogene;transcribed_unprocessed_pseudogene;transcribed_unprocessed_pseudogene	107;-1379;-1265;-1264				2.01727e-06	0.0169305	0.929446	0.240691	0.699445	0.950428	0.989621	0.348488	0.685271	0.734988	0.940441	0.830127
rs11808779	1	3364487	T	C	0.03	cg04107318	17	16757356	0.69569	5.40423	0	8.69e-08	Y																	17	COTL1P1;KRT17P4;KRT17P4;KRT17P4		processed_pseudogene;transcribed_unprocessed_pseudogene;transcribed_unprocessed_pseudogene;transcribed_unprocessed_pseudogene	107;-1379;-1265;-1264				2.01727e-06	0.0169305	0.929446	0.240691	0.699445	0.950428	0.989621	0.348488	0.685271	0.734988	0.940441	0.830127
[truncated: 4,658 more rows]
[truncated: 1 more columns]

## Sheet: TableS3.mQTLsChildren
Table S3. mQTLs in cord blood and peripheral blood in children (mQTL database) found among the GWG-associated methylation sites in cord blood (TOP study), combined with public GWAS data
mQTL data in cord blood														mQTL data in children					GWAS data																Methylation data
[truncated: 8,396 more rows]
[truncated: 6 more columns]

## Sheet: TableS4.mQTLsMothers
Table S4. mQTLs in cord blood and peripheral blood in mothers (mQTL database) found among the GWG-associated methylation sites in cord blood (TOP study), combined with public GWAS data
[truncated: 8,045 more rows]
[truncated: 6 more columns]

[truncated: 3 more sheets: TableS5.mQTLsEWAS, TableS6.GWGAssocCpGsLeanMass, TableS7.GWGAssocCpGsBirthweight]
